# Supplementary material for: The GADD45G/p38 MAPK/CDC25B signaling pathway enhances neurite outgrowth by promoting microtubule polymerization
Source: iScience. 2022 Apr 4;25(4):104089. doi: 10.1016/j.isci.2022.104089 (PMC9042895; doi:10.1016/j.isci.2022.104089)
Supplement: Table S1. TPM values of all expressed genes in hiPSC-NS/PCs derived from 414C2 and 201B7 cells treated with DMSO, DAPT, or Compound 34, related to Figure 1 — The TPM values of all genes detected by RNA-seq are shown in the table. The column labels express [cell type] [condition]. [file mmc2.xlsx]

## Sheet: シート1
TPM
Name	414C2_control	414C2_control	414C2_control	414C2_DAPT	414C2_DAPT	414C2_DAPT	414C2_C34	414C2_C34	414C2_C34	B7_control	B7_control	B7_control	B7_DAPT	B7_DAPT	B7_DAPT	B7_C34	B7_C34	B7_C34
LOC102725121	0	0.0511598	0.0899396	0.166838	2.412e-06	0.0402669	0.206568	0.0633633	0.300597	3.91401e-05	3.37366e-07	0.17952	0.0682976	0.166706	0.0582795	0.015272	0	0.083165
DDX11L1	0	1.80289e-06	5.06223e-05	2.09917e-06	0.104082	4.03266e-05	2.09783e-05	3.31056e-05	3.36973e-05	0.150807	0.129247	2.21279e-05	1.1141e-05	2.54358e-05	1.92646e-07	1.61805e-06	0	5.51108e-05
WASH7P	3.99121	4.90619	5.85921	4.61227	5.99864	5.18057	6.09251	4.96927	4.58087	5.16302	6.40048	7.62688	7.55575	7.32935	8.5108	9.14604	8.68974	9.10245
MIR6859-2	0	0	0	0	0	0	0	0	0	0	0	0	0	0	0	0	0	0
MIR6859-1	0	0	0	0	0	0	0	0	0	0	0	0	0	0	0	0	0	0
MIR6859-4	0	0	0	0	0	0	0	0	0	0	0	0	0	0	0	0	0	0
MIR6859-3	0	0	0	0	0	0	0	0	0	0	0	0	0	0	0	0	0	0
MIR1302-11	0	0	0	0	0	0.405244	0	0	0	0	0	0	0	0	0	0	0	0
MIR1302-9	0	0	0	0	0	0.405244	0	0	0	0	0	0	0	0	0	0	0	0
MIR1302-2	0	0	0	0	0	0.405244	0	0	0	0	0	0	0	0	0	0	0	0
MIR1302-10	0	0	0	0	0	0.405244	0	0	0	0	0	0	0	0	0	0	0	0
FAM138F	0	0	0	0	0	0.0176709	0	0	0	0	0.00519103	0.00376104	0	0.0342829	0	0	0	0
FAM138C	0	0	0	0	0	0.0176709	0	0	0	0	0.00519103	0.00376104	0	0.0342829	0	0	0	0
FAM138A	0	0	0	0	0	0.0176709	0	0	0	0	0.00519103	0.00376104	0	0.0342829	0	0	0	0
OR4F5	0	0	0	0	0	0	0	0	0	0	0	0	0	0	0	0	0	0
LOC729737	0.576882	1.98013	1.81447	2.56713	1.62338	1.82545	0.948749	1.01273	1.02919	2.2744	2.66415	3.03936	4.72032	2.10577	3.68134	2.67794	2.44247	3.01528
LOC100132287	1.21283	0.990644	1.26801	1.23724	1.19421	1.09668	1.3156	0.96955	1.57324	2.27127	1.79899	2.21487	3.48866	2.03213	1.55769	1.96513	2.08057	3.20423
LOC100132062	1.21283	0.990644	1.26801	1.23724	1.19421	1.09668	1.3156	0.96955	1.57324	2.27127	1.79899	2.21487	3.48866	2.03213	1.55769	1.96513	2.08057	3.20423
OR4F3	0	0	0	0	0	0	0	0	0.00446664	0	0	0	0	0	0	0	0	0
OR4F29	0	0	0	0	0	0	0	0	0.00446664	0	0	0	0	0	0	0	0	0
OR4F16	0	0	0	0	0	0	0	0	0.00446664	0	0	0	0	0	0	0	0	0
LOC101928626	0	0	0	0	0	0	0	0	0	0	0	0	0	0	0	0	0	0
MIR12136	0	0	0	0	0	0	0	0	0	0	0	0	0	0	0	0	0	0
OR4F3 (2)	0	0	0	0	0	0	0	0	0.00446664	0	0	0	0	0	0	0	0	0
OR4F29 (2)	0	0	0	0	0	0	0	0	0.00446664	0	0	0	0	0	0	0	0	0
OR4F16 (2)	0	0	0	0	0	0	0	0	0.00446664	0	0	0	0	0	0	0	0	0
LOC100133331	1.96044	2.15682	2.57361	2.28288	2.00973	2.85731	2.57653	1.9414	2.75598	3.74734	3.99362	4.55958	5.94549	4.07649	2.94379	3.88287	3.71597	5.33005
LOC100288069	4.99325	5.19043	8.29827	5.49261	8.61328	6.33931	5.8387	5.35751	6.35583	8.83669	6.88434	10.6177	9.23665	9.36497	8.03488	9.5061	10.3177	10.8133
FAM87B	1.06825	1.30733	0.708838	0	0.846808	0.620152	0.40011	0	0.113269	0.749245	1.06817	0.629626	0.0168823	0.858429	1.1365	0.336934	1.79619	0.986312
LINC00115	3.10985	4.31997	4.33468	5.1951	4.91055	4.67647	3.56326	4.88485	2.62733	5.26641	5.34475	7.02843	3.63827	7.85156	6.75688	8.15088	2.81704	7.63593
LINC01128	2.47411	1.87572	2.5412	3.78235	4.0977	3.75727	4.2566	2.92111	1.17994	1.91181	3.2824	3.85549	3.44318	3.41687	3.63975	3.26986	2.60716	2.9298
FAM41C	0.181224	0.219306	0.0767431	0.0963838	0.176619	0.215695	0.276017	0.0550995	0.151548	0.0769071	0.0495126	0.0793267	0.136037	0.0984009	0.0411128	0.0675447	0.0461946	0.0345874
LINC02593	0.689469	0.115061	0	0	0.312312	0.034805	0.275454	0.29209	0.167099	0.644768	0.981539	0.761948	1.65622	1.26639	2.24131	1.01483	0.48304	0.727524
SAMD11	0.269201	0.122144	0.39217	0.489446	0.648741	0.767353	0.833408	0.445516	0.02704	3.80841	4.48485	6.60852	7.81921	4.52573	6.9235	4.57004	7.18171	2.98529
NOC2L	95.7465	72.2216	108.5	88.5536	79.7184	89.301	80.8735	92.3667	103.266	120.896	154.353	132.094	123.204	111.316	89.8091	128.435	159.715	118.213
KLHL17	21.1911	16.1108	17.689	19.6569	21.8268	25.177	17.039	15.1548	15.4402	27.5867	28.4496	19.6688	23.4478	22.8345	23.2861	23.0354	29.6141	24.7709
PLEKHN1	0	0	0	0	0	0	0	0	1.62187e-10	0	0	0	0.0204354	0.074221	0	0	0	0
PERM1	0	0	0	0	0	0.217495	0	0	0.48729	0	0	0	0	6.41299e-09	0	0	0	0
HES4	147.598	155.857	192.221	49.48	50.6728	52.6885	42.2157	34.9443	36.1927	232.888	209.709	217.027	38.6469	30.0163	28.4869	23.3523	24.7019	28.3624
ISG15	37.1873	65.4799	58.8087	55.7099	64.4316	58.0206	53.7295	61.0378	66.7705	63.9059	96.5101	55.6907	73.5852	92.9602	90.8987	84.6784	84.527	71.8621
AGRN	4.97621	3.79937	5.00457	2.75175	6.34145	4.04621	5.31789	2.83649	3.41621	3.79477	5.54662	4.33337	2.08993	2.79499	3.1886	2.67651	4.81202	2.6367
LOC100288175	0.355353	0.948836	0.404218	0.439037	0.30181	0.699602	0.159715	0.451629	0.516736	0.356051	0	0	0.876078	0.244762	0.756112	0	0.448126	0
RNF223	0	0	0	0	0	0	0	0	0	0	0	0	0	0	0	0	0	0
C1orf159	32.97	29.2008	35.9659	27.6558	30.6292	25.928	29.829	26.9051	27.0586	28.196	39.2473	34.2235	31.8611	24.1755	35.0638	25.8403	33.1125	31.2142
LINC01342	0	0	0	0	0	0	0	0	0	0	0	0	0	0	0	0	0	0
MIR200B	0	0	0	0	0	0	0	0	0	0	0	0	0	0	0	0	0	0
MIR200A	0	0	0	0	0	0	0	0	0	0	0	0	0	0	0	0	0	0
MIR429	0	0	0	0	0	0	0	0	0	0	0	0	0	0	0	0	0	0
TTLL10	0	0	0	0	0	0	0	0	0	0	0	0	0	0	0	0	0	0
TNFRSF18	0	0	0.0605892	0	0	0	0	0	0	0	0	0	0	0	0	0	0	0.072263
TNFRSF4	0	0	0	0	0	0	0	0	0	0.258079	0	0.142325	0	0	0	0	0	0
SDF4	142.069	158.004	138.817	153.865	124.515	131.114	163.676	120.568	140.759	157.03	194.133	193.575	154.656	164.707	154.648	157.657	165.975	161.976
B3GALT6	95.8375	113.615	120.916	108.866	113.822	111.674	99.64	107.128	106.631	126.461	117.987	125.908	113.435	105.287	107.224	105.377	100.713	99.8077
C1QTNF12	0	0	0	0	0	0.303569	0	0.636902	0.850171	0.334742	1.56272	0	0	0	0	0	1.12349	0.302165
UBE2J2	89.7358	99.7593	101.106	108.428	97.7304	100.466	89.9949	101.533	111.807	113.615	127.566	125.689	122.51	122.99	114.495	115.065	133.79	114.517
SCNN1D	0.736653	1.8913	1.3751	2.60038	1.11656	1.21858	0.18677	0.756191	2.01881	3.11137	0.460972	1.15225	2.83702	1.38558	1.80858	1.3345	1.03616	0.256257
ACAP3	38.888	42.6693	41.7877	69.6732	78.5866	59.6161	62.75	53.4637	46.7076	54.035	53.9109	48.9492	53.3777	48.7889	50.7569	59.4425	70.9047	55.1519
MIR6726	0	0	0	0	0	0	0	0	0	0	0	0	0	0	0	0	0	0
SNORD167	0	0	0	0	0	0	0	0	0	0	0	0	0	0	0	0	0	0
PUSL1	28.0707	26.7182	20.9309	29.9719	29.1164	19.8701	28.4505	26.2112	21.2065	22.9249	28.1301	29.8218	19.5991	22.1187	17.1249	23.8789	20.8699	15.6991
INTS11	79.6198	88.7886	96.8824	87.5224	88.7569	97.1644	90.4371	78.8564	90.4437	147.426	118.941	123.056	128.905	130.91	131.315	120.997	163.94	142.593
MIR6727	0	0	0	0	0	0	0	0	0	0	0	0	0	0	0	0	0	0
CPTP	16.9522	24.8311	19.984	19.6539	17.0592	20.5139	17.2847	25.4507	18.3422	30.3806	30.8489	32.8515	29.1625	21.333	27.6369	24.5633	37.1835	25.7599
TAS1R3	0.099601	0.0166217	0.380346	0.0878976	0.171645	0	0.492429	0	0.274223	0.608063	0.0203703	0	0.60444	0	0.0176607	0.168247	0.0628022	1.43781
DVL1	6.96416	7.25282	5.21883	8.9369	7.27312	9.21449	9.46869	7.71965	5.60319	7.60815	7.58202	7.36062	7.42777	8.4936	6.61062	5.10801	7.1095	5.66313
MIR6808	0	0	0	0	0	0	0	0	0	0	0	0	0	0	0	0	0	0
MXRA8	1.08563	0.663277	0.711648	2.04604	1.51904	0.384553	1.88561	2.35027	1.58536	0.132744	0.224531	0.0488035	0.586244	0.969561	0.45025	0.673223	1.97238	0.599126
AURKAIP1	351.343	358.051	348.209	325.617	298.615	329.416	342.58	315.293	368.961	358.645	425.707	381.195	315.389	318.661	381.344	327.02	375.88	344.09
CCNL2	83.1837	81.397	115.331	97.518	117.53	121.056	114.67	93.1708	116.265	190	151.839	184.822	178.558	164.129	148.821	187.284	123.579	232.662
MRPL20-AS1	34.6529	36.0607	37.2773	32.2401	40.3779	30.929	44.5935	31.8356	32.836	45.0871	54.3231	43.037	42.2373	40.73	41.0321	43.6502	50.4378	55.889
MRPL20	144.017	129.046	135.975	119.75	124.562	128.16	120.32	113.652	136.702	131.131	124.547	150.335	125.416	139.698	125.227	134.14	136.653	130.187
ANKRD65	0	0.816867	0.718447	0	0.429144	0.956502	0.260217	0.150509	0	0	1.22027	0	1.37745	0.924444	0	0.166007	0.398244	0.499841
TMEM88B	0	0	0	0	0	0	0	0	0	0	0	0	0	0	0	0	0	0
LINC01770	0	0	0	0	0	0	0	0	0	0	0.648488	0	0	0	0	0	2.25427	0
VWA1	0.680618	0.848661	0.730389	0.448783	1.4528	0.805148	0.507922	1.04047	0.896351	2.0227	3.11836	3.11652	5.75725	3.47619	3.5522	3.93699	3.53041	2.77014
ATAD3C	1.35267	1.54506	1.20603	1.10038	1.44179	1.13332	1.25284	1.35104	1.21167	1.87326	2.2765	1.65191	1.75155	1.31912	1.19628	1.44124	1.20207	1.05685
ATAD3B	19.8102	19.1478	25.8512	17.5008	25.4436	23.2439	26.9074	22.9602	24.7836	34.6143	38.3323	40.6392	29.1782	27.0875	20.5256	21.6315	25.4479	30.1589
ATAD3A	52.925	46.1341	47.7309	53.6901	63.0162	47.8531	47.5021	47.3754	42.7925	71.8443	80.0813	58.2642	55.0872	48.2233	47.1605	54.7856	46.7142	49.1516
TMEM240	0.167084	0	0.0475149	0.176941	0.17029	0.0759107	0.112645	0.039816	0	1.00447	1.07038	0.221577	0.380237	0.345254	0.177758	0.68509	0.526762	0.736706
SSU72	393.331	426.118	438.655	417.988	412.785	417.677	356.72	398.776	417.972	373.37	440.241	379.042	339.03	409.058	376.065	370.548	391.207	357.111
FNDC10	35.7952	25.9432	28.3913	31.7524	23.3344	15.6212	25.6586	31.0655	20.3192	26.7442	40.2325	25.824	6.21155	12.4867	10.8642	12.7464	16.2	14.1488
LOC105378586	0.101757	4.73052e-11	2.05483e-11	8.91583e-10	8.44035e-11	1.72732e-10	5.58547e-10	4.89021e-11	1.78818e-10	0	3.20127e-10	6.48964e-11	0	0	0	0	0.254356	5.76215e-09
MIB2	35.6222	33.6923	36.9305	39.8617	31.5281	43.8331	47.348	35.9727	36.8866	55.6916	49.7917	45.1325	46.1903	44.6724	44.702	36.6835	71.9954	60.3427
MMP23B	0.670224	0.393399	1.20931	0.342646	1.17774	0.903001	0.76867	1.76971	0.646938	0.514076	1.16565	0.674274	1.92848	1.12227	0.704849	0.787257	0.669587	0.180107
MMP23A	1.21751e-06	1.6595e-06	1.31514e-06	9.74936e-09	3.42127e-07	6.71372e-06	2.73915e-06	9.53506e-08	6.57123e-08	3.21577e-08	3.79422e-08	9.86186e-07	1.8768e-08	3.08351e-07	8.88278e-07	2.77851e-06	0.12147	0.615712
CDK11B	7.6085	9.40449	8.65473	11.3784	8.17025	8.91527	9.95432	8.30573	8.49573	9.98306	8.92491	8.23349	5.8373	10.4167	8.37185	10.2411	8.50379	9.87657
SLC35E2B	67.7829	71.0289	76.6656	102.654	113.065	102.396	102.266	97.8826	81.9771	104.653	88.1511	87.9097	108.13	117.218	109.419	102.733	96.2572	111.892
MMP23A (2)	0.413859	0.605655	1.08639	0.134854	0.778711	0.549619	0.658194	1.05197	0.358773	0.191387	0.686293	0.506619	0.350168	0.822289	1.12897	0.923779	0.883228	0.604664
CDK11A	9.08008	12.0198	12.5647	9.77162	11.9641	13.5322	12.1454	9.39287	12.6677	11.7028	13.4893	14.4798	11.3225	11.5774	11.2892	13.1397	12.3577	14.5482
SLC35E2A	22.639	24.8927	21.6839	32.5343	33.8317	31.2355	34.679	30.6628	24.8614	31.4879	24.1636	30.987	33.2285	35.6628	35.3554	34.8286	34.6814	35.8959
NADK	30.8196	32.4133	28.9123	32.2228	28.8844	28.5434	38.2343	32.8593	29.43	27.9089	34.802	32.043	32.4214	26.0668	34.0237	27.8863	26.485	24.2515
GNB1	504.042	492.832	475.619	561.925	617.332	567.086	569.22	548.258	452.729	375.381	394.045	451.74	456.797	461.659	467.869	473.522	446.291	447.272
CALML6	0	0	0	0	0	0	0	0	0	0	0	0	0	0	0	0	0	0
TMEM52	1.23392	1.97683	0.280719	0.588021	0.565919	1.1212	0	0.940935	0	3.4123	4.81816	1.22727	0	1.65731	0.5251	0.389185	0	0.334806
CFAP74	0.0646337	0	0.0735217	0	0.45014	0	0.125883	0	0	0	0.210317	0	0	0	0.194829	0.122315	0.135847	0
GABRD	0	0	0	0	0	0	0	1.29277	0.262958	0	1.43429	2.91769	0	0	5.19442	0	0	0
LOC105378591	0	0	0	0	0	0	0	0	0	0	0	0	0	0	0	0	0	0
PRKCZ	15.6364	14.0416	13.6572	14.121	24.3094	16.6342	24.3896	18.3604	17.7022	6.79703	5.84851	3.36108	3.45513	3.29121	3.90896	3.96115	8.0317	8.70643
PRKCZ-AS1	1.90027	4.63831	2.32298	3.52321	2.50173	2.85856	3.4404	4.16504	3.49101	3.50847	3.98747	5.19689	5.20712	3.32245	3.85728	2.79398	3.33663	1.9033
FAAP20	15.6824	16.0128	17.8584	14.0411	15.1559	14.0203	17.4557	13.8752	14.9452	20.5467	18.3372	16.561	16.1746	16.2219	18.3943	13.4573	19.0489	14.7392
SKI	1.39401	1.40532	0.819822	1.05447	0.811866	0.697965	0.221636	0.325414	0.96184	1.42526	2.03661	0.578494	2.29837	0.852401	1.65459	1.37587	1.98517	2.08421
MORN1	1.09771	1.57418	2.15341	0.975293	2.45562	1.55533	1.50102	1.5429	1.22761	3.32197	1.20325	1.56675	1.48192	1.97031	2.41486	1.33209	2.40492	1.43876
LOC100129534	0.410756	1.15675	0.584051	0.407803	1.67456	0.769799	1.08462	0.195766	0.475975	1.82117	0.313264	1.02136	0.525809	1.56492	1.63875	1.00405	0	1.0797
RER1	146.382	131.103	138.386	119.475	126.422	121.765	116.367	113.882	128.841	144.204	155.751	152.911	152.322	145.634	145.227	140.143	132.07	147.636
PEX10	81.5551	90.6828	97.4321	56.2136	56.7911	76.472	83.4022	55.9319	82.6554	66.715	70.2042	83.5991	61.307	68.65	55.8701	79.8373	70.1908	55.4812
PLCH2	0.0754608	0	0.314738	0.488356	0.709272	0.822814	1.50739	0.663347	0.274328	0.393167	0.920804	1.41213	0.305295	0.822958	0.517372	0.518329	2.86542	2.38878
PANK4	90.4054	103.033	91.8306	76.5866	104.496	95.7823	94.5294	80.0533	100.098	106.467	132.772	114.489	103.689	98.5727	90.6275	116.042	109.436	110.294
HES5	175.41	110.068	287.401	4.33712	25.9327	19.7155	6.57969	7.10165	3.23116	528.231	362.425	396.654	16.013	25.8384	13.6277	7.75049	26.1533	13.6543
TNFRSF14-AS1	0.0124888	0	0.170474	0	6.77027e-09	0	0	0	0	0.0300319	0.0152393	0	0	0	0.0132867	6.38553e-09	0.32286	0
TNFRSF14	0.0164769	0.0164983	0.0187427	0.0348979	0.0335862	0.0149718	0.0444338	0.0157058	0.269549	0	0.0603174	0.0218508	0.0187485	0	0.0175296	0.062363	0.425961	0.134123
LOC100996583	0	0	0	0	0	0	0	0	0	0	0	0	0	0	0	0	0	0
PRXL2B	51.287	51.16	53.3842	46.5987	56.7331	48.4042	34.7802	37.2674	32.9976	76.3013	73.0107	83.4615	47.3126	40.889	38.6483	51.6718	42.0995	36.924
MMEL1	0.19172	0.205599	0.086965	3.75766e-09	0.0763923	0.022002	0.199813	0.138776	0.102687	0.0895873	1.03742	0.132611	0.156705	0.0989852	0.0538796	0.0913994	2.16732e-09	0.828804
TTC34	0	0	0	0	0	0	0	0	0	0	0	0	0	0	0	0	0	0
ACTRT2	0	0	0	0	0	0	0	0	0	0	1.46953	1.27765	0	0.746549	0	0	0	0
PRDM16-DT	0.554669	0.31522	0.0682101	0	0	0	0.107805	0.342947	0	0.630861	0.219513	0.536769	0.85289	0.526607	1.13237	0.340436	0.283573	0.162704
PRDM16	1.406	0.574416	0.301762	0.463539	0.824638	0.512231	1.00751	1.08101	1.08495	3.73187	4.31341	7.08883	4.98816	4.44015	5.46116	1.94118	5.62864	4.73272
MIR4251	0	0	0	0	0	0	0	0	0	0	0	0	0	0	0	0	0	0
ARHGEF16	4.96726	6.6316	5.97585	7.27351	2.58338	3.3062	1.9845	4.07231	1.07009	9.36415	16.4627	15.3162	6.094	6.56819	8.91642	5.41577	7.37254	4.15986
MEGF6	4.09217	2.92178	3.52203	9.18015	9.94491	4.20077	4.31248	3.81939	4.38689	6.03848	7.9772	6.61221	14.8156	8.17561	11.5808	10.5847	5.41464	10.3009
MIR551A	0	0	0	0	0	0	0	0	0	0	0	0	0	0	0	0	0	0
TPRG1L	11.8206	14.41	12.4076	9.79559	17.459	14.0592	17.1048	14.9087	9.64259	19.3546	20.3754	24.2466	25.9984	24.7731	26.9665	22.8245	24.8748	23.6314
WRAP73	59.5607	45.2661	64.4547	41.2675	49.8452	57.6827	60.6498	41.8244	40.4916	81.4103	89.7352	60.1326	62.4186	70.6071	51.8317	54.7123	51.6788	67.4375
TP73	0.75165	0.67716	0.863652	1.66682	2.57438	1.10347	1.52574	1.3607	0.170857	1.16375	0.749201	2.09851	1.56461	0.224963	1.9364	0.960987	0.10517	0.356291
TP73-AS1	19.1151	20.9112	19.9358	16.5018	19.4664	27.818	16.1774	18.865	21.4675	29.668	27.8432	23.8106	23.8371	21.8093	27.1152	28.7496	20.0951	19.9225
CCDC27	0	0	0	0	0	0	0	0	0	0	0.0331249	0	0.401553	0.504843	0.202164	0	0.445033	0
SMIM1	0.402692	1.20964	0.229034	0.106612	0.61563	0.731816	0	0.863653	0	0.968358	1.10561	0.400521	2.52015	0.936118	1.49947	0.635059	0.634781	0.273162
LRRC47	69.1811	79.09	78.9918	77.6281	86.3923	64.5489	65.2667	71.5085	69.5504	101.306	115.981	96.9622	105.604	95.2788	93.5969	83.5345	124.385	93.5383
CEP104	18.5617	14.2919	21.257	17.1201	16.0743	21.0399	20.0522	16.0682	20.6839	22.8409	20.422	18.298	24.816	16.99	17.7528	25.1723	24.3919	25.9612
DFFB	5.65672	4.9175	5.82617	5.16655	7.84673	5.33147	5.65312	5.59283	9.7047	11.2447	7.8717	11.8221	9.77476	5.71043	7.72527	7.607	9.40239	7.47645
C1orf174	79.4974	84.2354	70.5245	47.9798	64.6898	59.8406	56.5353	65.3312	70.9058	131.149	119.029	124.585	88.0233	96.7359	87.9714	90.4301	90.877	92.1289
LINC01134	0	0	0.0336158	0	0.210834	0.134263	0	0.619718	0	0	0.0360606	0.195952	0.470767	0.396923	0	0	0.298139	0
LINC01346	0	0	0	0	0	0	0	0	0	0	0	0	0	0	0	0	0	0
LINC01345	0	0	0	0	0	0	0	0	0	0	0	0	0	0	0	0	0	0
LINC01777	0	0	0	0	0	0	0	0	0	0.100326	0	0	0	0	0	0	0.491052	0
LINC01646	0	0	0	0	0	0	0	0	0	0	0	0	0	0	0	0	0	0
AJAP1	0.11551	0.513529	0.341624	0	0.0988903	0.0629752	0	0.193783	0.453515	2.37769	3.20614	1.88721	0.941072	1.4512	1.56807	1.96444	1.35178	2.01842
MIR4689	0	0	0	0	0	0	0	0	0	0	0	0	0	0	0	0	0	0
NPHP4	4.64209	11.8511	7.33063	7.61252	11.0109	8.7551	8.86373	8.00566	4.29703	14.7411	15.1074	10.4362	14.3558	9.59221	8.3779	14.4366	13.644	8.45871
KCNAB2	0.776537	1.25888	0.224335	0.587393	0.615564	0.795205	1.108	0.869435	0.672143	1.30418	1.68456	1.55288	0.462835	1.10794	1.07531	0.746438	0.854919	1.14548
CHD5	0.0761333	0.005864	0	0	0.0835632	0.00532145	0.0263219	0	0	0	0	0	0	0.0121014	0	0	0.00738536	0
RPL22	79.116	85.146	83.5748	81.9261	92.0354	88.2508	94.6595	88.544	87.9689	128.448	119.526	121.369	123.724	115.604	109.462	109.214	113.266	121.866
LOC102724450	0	0	0	0	0	0	0	0	0	1.46792	0	0	0	0	0	0	2.30941	0
RNF207	0	0.35482	0.0337421	0.125491	0.238992	0.509624	1.10655	0.0979805	0.177836	13.6856	12.6384	19.4663	16.0252	14.0286	16.733	17.0731	4.07588	8.66511
ICMT	46.6718	44.0406	54.6834	50.2638	54.0882	43.0403	48.2482	50.2029	43.596	76.4244	70.5624	78.2144	56.0617	54.3847	68.597	60.2118	27.9294	42.741
LINC00337	1.19592	0.246538	0.320088	0	0.322643	0	0.189711	0.670559	0	0.549794	0	0	0	0.545117	0.112264	0.443766	0	0.04772
HES3	0.0812473	0	0	0	0	0.0738258	0.0730341	0	0	0	1.38798	0.430983	2.95835	0.335772	0.605067	1.12754	0.92213	1.21249
GPR153	14.3183	20.6317	19.3509	15.7742	17.5062	19.1286	16.1195	21.3434	9.78608	9.9489	13.0452	10.5328	10.6166	9.8244	10.7158	10.8092	17.0514	9.26528
ACOT7	264.576	228.4	251.527	272.395	269.502	220.423	229.503	223.874	239.724	129.872	174.238	138.662	99.6413	95.1314	93.6245	87.6832	94.5009	87.3504
HES2	0.406237	0.379646	0	0	0.151812	0	0.62079	0	0	0	0	0	0.431426	0.125914	0	0.0683359	1.58811	0.0367422
ESPN	0	0	0.0183804	0	0	0.0293649	0.6972	0	0	0.21371	0.177455	0.299998	0.459653	0.467447	0.532914	0.44849	0.652064	0.0438436
MIR4252	0	0	0	0	0	0	0	0	0	0	0	0	0	0	0	0	0	0
TNFRSF25	1.27186	1.29308	1.71506	2.30901	1.82021	3.67478	3.13901	1.03761	2.21493	3.26308	2.6206	3.32349	3.12715	1.68536	3.51966	3.26248	3.33207	3.0901
PLEKHG5	1.88311	2.59548	2.27596	2.65824	1.99759	4.10059	2.58225	3.0211	3.34856	6.10723	4.66808	4.6965	6.03659	5.08217	6.80027	8.63679	16.0579	8.28067
NOL9	15.4638	11.4266	15.9796	14.9703	17.9252	12.1806	19.2253	15.0512	14.1451	23.4126	17.9826	22.0137	18.8288	19.0121	21.8832	19.0428	20.3956	20.2295
TAS1R1	0	0	0	0	0	0	0	0	0.0227614	0	0	0	0.356214	0	0	0	0	0.339772
ZBTB48	22.3418	19.1714	23.8065	22.0201	25.6513	22.1435	19.6488	26.263	27.4087	36.8514	27.8322	23.8592	30.6518	30.7774	31.4569	33.9236	34.1878	47.2833
KLHL21	18.5122	7.29753	7.905	15.6711	11.3086	13.2978	11.2864	10.9215	8.54715	13.5375	11.088	19.5315	6.71136	9.17101	12.6743	11.6704	8.04196	13.5796
PHF13	30.4946	41.8492	32.8271	33.9924	33.6051	36.7722	33.4511	34.5781	27.0566	47.8941	38.4705	50.5925	45.9758	36.462	39.7256	58.4506	34.0095	36.6524
THAP3	35.6764	31.0601	37.7725	30.3009	33.2292	36.4568	24.1156	29.2228	29.0669	36.1408	35.4601	38.0046	42.0986	44.8125	26.3242	34.4437	47.2205	39.2442
DNAJC11	80.0936	104.736	118.151	133.368	125.781	124.948	99.1671	109.448	107.25	131.792	110.694	123.843	136.646	116.255	113.61	106.096	119.887	118.74
LINC01672	0	0	0	0	0	0	0	0	0	0	0	0	0	0	0	0	0	0
CAMTA1-DT	0.418012	0	0.713241	0	0	0.189914	0.657572	1.19535	0.569861	0	0.765113	0.692931	0	0	0	0	0.263572	1.55955
CAMTA1	17.4831	15.527	16.3011	14.3335	20.6252	16.3563	17.4969	20.0635	16.1399	16.0489	14.3013	14.7072	16.3696	17.0445	17.5365	18.5874	18.2925	16.9702
LOC102725193	0	0	0	0	0	0	0	0	0	0	0	0	0	0	0	0	0.0979083	0
VAMP3	46.7206	48.6906	38.0814	43.2783	31.4479	33.4521	45.3308	35.5212	35.0959	83.4023	71.7154	64.9789	95.3837	71.3661	105.413	94.7647	79.6597	91.8433
PER3	1.23587	3.28541	1.79193	1.05071	2.4837	2.02848	1.97935	4.61257	3.50727	3.23353	2.20899	2.87393	2.06977	1.74446	1.43983	1.79529	0.647557	0.991839
UTS2	0.52036	2.15857	0	0.787227	8.5613	8.17316	0.53458	0.283432	0.486438	0	0	0	0	0.153607	0.0790864	0	0	0
TNFRSF9	0	0	0	0.0101934	0.00981022	0.463552	0	0	0	0.115733	0.458072	0.204237	0	0.0994485	0	0	0	0.169763
PARK7	792.154	816.67	752.392	726.23	662.237	740.934	721.514	703.616	784.654	675.602	726.138	706.102	587.946	656.802	562.058	705.003	628.078	657.417
ERRFI1	88.5307	79.0405	102.389	52.6267	90.1918	95.2024	103.181	99.0438	105.775	110.555	117.643	84.2063	154.188	108.153	160.373	104.76	73.2626	146.818
LINC01714	0	0	0	0	0	0	0	0	0	0	0	0	0	0	0	0	0	0
SLC45A1	2.16863	2.58287	1.71381	1.76473	2.51271	2.3439	4.01167	2.39353	3.43567	2.03108	0.807804	2.27046	4.98717	2.24058	1.5786	2.9952	2.76359	2.29177
RERE	14.602	15.3509	17.6485	15.3155	19.3649	17.695	17.2909	15.1851	18.8158	11.441	11.4657	11.8779	11.7383	15.3363	10.3989	12.1769	16.1027	13.0573
RERE-AS1	0	0	0	1.32036	0	0	0.298872	0	0.906522	0	0	0.771609	0	0.515269	0.707447	0.314601	0.419284	0
SNORD128	0	0	0	0	0	0	0	0	0	0	0	0	0	0	0	0	0	0
ENO1	1026.71	1005.59	1018.36	999.501	930.146	903.555	883.851	966.01	946.745	2232.86	1753.46	1534.37	1965.67	1537.56	1140.53	1343.46	1892.08	1182.13
MIR6728	0	0	0	0	0	0	0	0	0	0	0	0	0	0	0	0	0	0
ENO1-AS1	0.776041	4.27376	1.17701	0.821824	1.31822	1.17526	2.6741	3.82189	3.24438	2.17718	2.36739	5.48876	1.61889	4.40984	6.05455	7.66941	6.19809	2.28115
CA6	0	0	0	0	0	0	0	0	0	0	0	0	0	0	0	0	0	0
SLC2A7	0	0	0	0	0	0	0	0	0	0	0	0	0	0	0	0	0	0
SLC2A5	0.0195843	0.0294146	0.278468	0	0.329343	0.0444885	0.272871	0	0.288345	0.0117737	0.0119488	0	0	0	0	0	0	0.0132848
GPR157	0.443991	0.355654	0.467168	0.0117546	0.0791897	0.110945	0.419064	0.433793	0.423695	0.58722	0	1.05984	0.454682	1.00919	1.20451	0.196053	1.35777	0.542118
MIR34AHG	3.56688	2.23501	2.13704	0.379476	2.58818	1.27842	1.06826	2.18998	3.04816	1.1018	0.753517	0.0184026	0.0370718	1.46072	0.889595	1.92204	1.67042	2.12489
MIR34A	0	0	0	0	0	0	0	0	0	0	0	0	0	0	0	0	0	0
LNCTAM34A	2.87899	0.361944	2.71672	3.68508	0.719176	3.2386	2.55629	4.06003	6.25857	1.48219	0.932798	0	1.64947	0.250093	0.859749	0.980375	0.337067	1.36672
H6PD	8.35844	9.36739	5.43003	11.8283	9.54111	8.6376	9.78702	9.28923	5.33444	20.658	14.5309	29.6613	26.0983	25.9136	18.1044	19.4618	28.1786	21.999
SPSB1	0.408722	2.25089	3.55035	4.85956	4.43075	4.54106	3.85775	4.2147	2.71507	11.6156	6.89168	9.28835	9.06889	9.61653	8.34093	7.75827	8.38744	8.56962
LINC02606	1.32502	1.93087	1.80329	1.55353	2.36328	0.0644992	2.06311	1.03747	2.61921	3.68414	3.3203	1.19236	4.2	1.98013	2.97038	0	0.566928	1.41242
SLC25A33	43.7082	41.7175	47.571	49.7694	49.4984	53.4063	40.1082	47.9224	44.1935	37.1917	36.0512	38.7149	28.4292	38.3349	36.3463	35.121	30.7923	36.8322
TMEM201	6.92192	5.77426	6.52947	9.39104	11.4651	7.3554	7.63596	6.79277	4.78725	8.09825	9.16745	7.31765	7.97731	7.06895	6.47554	9.15326	9.6535	5.79844
PIK3CD	1.74468	0.972223	0.422964	2.37185	3.36296	0.347963	2.30555	2.14031	0.610684	0.45952	0.0630329	0.945604	1.08127	1.42294	0.0878881	0.338913	0.235415	0.0281059
PIK3CD-AS1	0	0	0	0	0	0	0	0	0	0	0	0	0	0	0	0	0	0
PIK3CD-AS2	0	0	0.27398	0	0	0	0.433021	0	0.78805	0	0	1.83663	0	0.622124	0	1.13953	0.15187	0.490151
CLSTN1	25.9225	33.2726	27.6042	34.1151	39.5748	26.9643	36.0756	32.6897	21.8465	41.3015	35.3567	40.4734	39.6571	34.7497	35.2908	34.0349	38.9469	35.8357
CTNNBIP1	31.894	37.4981	36.1707	33.6707	39.4102	37.6557	35.6045	43.7485	32.0842	35.8791	37.0919	32.6383	33.8455	33.4677	31.737	27.0435	33.7593	23.4574
LZIC	17.9289	18.9461	20.3755	17.9529	19.6894	21.4977	19.8444	19.6498	17.707	26.9212	12.6178	26.3287	23.7076	24.1	22.3815	21.4785	18.7127	16.9765
NMNAT1	7.18416	7.17355	4.78403	9.79276	6.43636	8.28197	6.94093	4.99527	6.25798	6.38074	5.0672	8.00536	8.38344	9.01257	5.92821	8.48627	7.52889	7.59569
TMEM274P	0	0	0	0	0	0	0	0	0	0	0	0	0	0	0	0	0	0
MIR5697	0	0	0	0	0	0	0	0	0	0	0	0	0	0	0	0	0	0
RBP7	0	0	0	0	0	0.0624004	0.123462	0	0	0	1.00558	0	0	0	0.0730608	0	0.0866022	0
UBE4B	44.4709	37.3134	45.3347	51.4558	51.2992	53.6459	57.4226	45.6446	53.6739	47.5079	67.0461	63.2831	39.4009	47.1829	56.709	38.7864	33.7423	36.6649
KIF1B	41.6763	38.3395	45.8937	52.5563	49.2855	46.6479	52.9206	50.1103	35.6141	25.5694	24.4487	23.8126	24.6948	27.0361	23.1274	23.8847	28.9594	32.9162
RNU6-1	0	0	0	0	0	0	2.07763	0	0	0	0	0	0	0	0	0	0	0
RNU6-2	0	0	0	0	0	0	2.07763	0	0	0	0	0	0	0	0	0	0	0
RNU6-7	0	0	0	0	0	0	2.07763	0	0	0	0	0	0	0	0	0	0	0
RNU6-8	0	0	0	0	0	0	2.07763	0	0	0	0	0	0	0	0	0	0	0
RNU6-9	0	0	0	0	0	0	2.07763	0	0	0	0	0	0	0	0	0	0	0
PGD	430.881	422.295	477.503	488.439	423.031	451.77	447.083	412.494	446.435	376.957	429.173	408.42	390.632	403.411	425.962	367.229	441.77	380.07
CENPS	47.1142	44.8961	39.5234	29.4878	37.4612	35.8764	36.4506	37.5354	38.8072	34.2748	36.2126	33.5001	36.1685	27.5929	45.3459	32.028	22.4774	38.1656
CENPS-CORT	11.2849	20.3071	12.0953	16.6275	9.75246	9.20646	16.7046	16.7855	12.1977	13.4325	13.2953	16.502	17.2775	17.9846	11.5654	15.0913	12.5425	11.2808
CORT	0.522626	0.404372	2.76625	1.6307	2.62223	2.0044	2.20461	2.04113	1.09844	0.691685	2.25329	2.41347	1.04081	1.40579	2.37868	0.787607	3.59444	2.9843
DFFA	24.8501	25.6248	27.1796	19.3889	19.4437	24.7187	27.948	20.2346	19.6215	32.53	25.2319	31.7282	35.848	29.7769	24.918	28.9437	33.2114	26.1681
PEX14	4.36694	4.44773	4.43827	4.92652	4.98606	5.72707	6.3941	4.606	3.37149	8.15559	8.42341	6.64694	7.7523	7.19411	8.84484	6.85367	8.66743	8.91734
CASZ1	1.30011	0.766161	1.5097	1.34096	1.0214	1.34133	1.10781	0.70354	0.871427	2.55648	4.31729	2.73886	5.79412	4.98819	4.43047	4.71573	8.90643	5.4936
C1orf127	0	0	0	0	0	0	0	0	0	0	0	0	0	0.0626703	0	0	0.025498	0
TARDBP	172.325	178.822	190.934	181.586	187.134	173.215	190.614	189.08	175.042	229.836	221.879	235.576	202.021	218.725	200.937	223.321	180.329	233.131
MASP2	0	0	0	0	0	0	0.198599	0	0.0722857	0.212512	0.593102	0.0585979	0	0.639136	0	0.111494	0.167168	0
SRM	376.81	342.437	333.064	345.2	328.166	276.995	303.203	333.014	278.638	287.563	338.879	284.688	228.432	241.52	228.851	216.976	287.635	249.938
EXOSC10	196.254	192.415	220.026	214.989	176.365	225.999	202.756	194.238	195.028	236.787	244.399	237.9	201.247	205.707	205.848	230.075	164.035	208.278
EXOSC10-AS1	0.574629	0.867976	0.435141	0.712816	1.3677	0.262886	1.21627	1.4629	0.522115	0.115	1.51957	0.510224	0.544529	1.08955	1.02365	0.84489	0.845828	1.17278
MTOR	14.1816	10.4182	16.6773	13.3722	16.8571	14.9898	21.4261	14.9365	10.7848	21.0358	18.0072	24.2016	21.6048	20.9463	21.298	26.0479	18.6432	21.0212
MTOR-AS1	0	0	0.0931957	0	0	0	0	0	0	0	0	0	0.093102	0	0	0	0	0
ANGPTL7	0	0	0	0	0	0	0	0.0988954	0	0.124746	0	0	0	0	0	0	0	0
UBIAD1	19.4748	20.4267	17.2196	22.4265	19.6937	18.4552	19.3747	17.9348	19.1984	20.9745	15.455	26.4584	16.0226	17.8449	19.3305	12.5856	21.4763	17.3798
DISP3	4.21822	10.5538	6.28139	12.5891	15.2537	15.4611	19.4613	14.7987	8.23301	7.49574	4.96008	6.71278	8.37778	11.8973	10.5258	7.86524	25.2987	17.6737
LINC01647	0	0	0	0	0	0	0	0	0	0	0	0	0	0.046417	0	0	0	0
FBXO2	1.26174	0.315746	0.0509853	0.685733	1.6976	0.08193	2.27684	2.62516	0.932674	3.09273	0.897532	0	3.06007	3.58541	1.89802	3.17106	5.08412	0
FBXO44	2.6301	3.17252	3.39825	1.44294	3.25233	2.5569	2.49241	3.38341	3.96773	4.73528	1.28072	3.4474	2.64807	2.38869	1.79455	2.76791	2.08253	2.55271
FBXO6	6.32061	8.25148	11.581	5.59204	2.85401	7.19725	3.09255	4.49954	5.45359	8.46541	10.3975	7.85155	3.86912	9.50616	6.53291	11.5576	8.52569	5.75288
MAD2L2	190.937	223.124	203.111	226.114	219.215	219.045	213.704	231.86	223.285	237.69	282.222	262.99	180.159	227.205	206.288	192.536	219.045	208.365
DRAXIN	4.48796	3.29387	4.72646	8.88615	14.752	6.26647	8.12841	7.29412	6.0649	18.6181	12.5967	23.0797	17.7665	24.1311	18.6085	12.7522	38.0471	23.1329
AGTRAP	38.6674	40.0713	33.1935	35.3647	29.6719	25.5939	28.1957	27.3641	25.0668	85.452	64.7261	69.7461	41.5881	42.2318	51.638	47.1918	47.8531	44.0829
C1orf167	0.112668	0.0124971	2.22221e-21	6.24636e-23	0	5.80533e-25	1.58458e-22	0	4.22845e-21	4.04896e-17	9.8723e-28	0	7.36333e-18	0.026957	1.38177e-33	4.7176e-32	6.90061e-21	4.16066e-30
LOC102724659	0	0	0	0	0	0	0	0	0	0	0	0	0	0	0	0	0	0
MTHFR	3.92703	4.08526	5.78397	5.1575	7.2069	5.54113	5.1743	3.78445	3.17248	6.59708	9.19247	5.21327	7.8955	8.50484	6.86645	6.06783	11.1092	5.25275
CLCN6	16.8443	20.807	24.5408	25.1088	31.0896	23.2224	22.2131	23.3719	20.6932	33.2518	32.4796	22.6442	31.7479	31.0802	25.6835	27.3209	29.6341	32.6292
NPPA-AS1	2.48821	1.13948	3.11426	1.66063	2.10999	0.407233	0.347118	1.84806	0.348638	1.74549	1.94022	1.86205	1.76802	1.12113	0.063208	0.229407	1.09988	1.40846
NPPA	0.681917	0	0.234653	0.28703	0.415284	0.185028	0	0.517419	0	1.30728	0.165063	0.724176	0.0770199	3.84975	0	1.2828	1.535	0.735544
NPPB	0	0.489495	1.20485	0.690269	0.747364	0.148069	0	0.232991	0.266579	0.293893	0.298264	0.972452	4.72819	6.14514	0.520094	0.205587	3.59619	7.07442
RNU5E-1	0	0	0	0	0	0	0	0	0	0	0	0	0	0	0	0	0	0
KIAA2013	110.368	113.042	109.728	112.058	135.813	101.951	112.703	111.21	101.923	145.766	165.364	129.973	165.644	175.12	143.348	142.191	219.734	167.862
PLOD1	77.2102	82.4804	69.8179	61.4612	50.965	48.6831	50.3487	60.2781	74.2761	111.17	91.4149	89.8876	123.591	74.0452	85.8775	73.5715	75.6865	62.1165
MFN2	113.25	96.0327	100.062	129.172	126.598	129.444	121.464	124.491	118.01	141.846	135.513	154.357	124.126	154.185	140.745	136.452	159.584	153.644
MIIP	88.3065	67.1685	75.4119	82.4561	72.1078	80.3082	74.3322	68.991	68.3221	103.025	102.137	93.9241	79.503	80.4458	92.4349	81.562	80.8654	99.3369
MIR6729	0	0	0	0	0	0	0	0	0	0	0	0	0	0	0	0	0	0
TNFRSF8	0	0	0	0	0	0	0	0	0	0	0	0	0.314227	0.68159	0	1.20006	0.348251	0.87419
MIR7846	0	0	0	0	0	0	0	0	0	0	0	0	0	0	0	0	0	0
TNFRSF1B	0.970032	1.17495	0.747481	2.00481	2.34405	0.852991	0.0703204	1.11851	0.665471	1.91879	0.038183	0	1.28179	0.921391	1.2151	0.98695	0.394607	1.71932
MIR4632	0	0	0	0	0	0	0	0	0	0	0	0	0	0	0	0	0	0
VPS13D	2.58552	2.31338	4.08859	3.13774	4.50813	3.18588	3.61147	2.599	1.65418	4.24532	6.16357	5.4402	6.6084	6.19719	6.44145	6.42156	7.25946	5.30704
SNORA59A	0	0	0	0	0	0	0	0	0	0	0	0	0	0	3.02889	0	0	0
SNORA59B	0	0	0	0	0	0	0	0	0	0	0	0	0	0	3.02889	0	0	0
DHRS3	1.72833	2.74856	2.28981	0.366059	1.22269	3.63977	1.44395	1.15321	2.63892	229.162	260.273	218.483	305.067	348.311	303.481	273.667	348.742	330.119
MIR6730	0	0	0	0	0	0	0	0	0	0	0	0	0	0	0	0	0	0
AADACL4	0	0	0	0	0	0	0	0	0	0	0.0446923	0	0	0	0	0	0	0
AADACL3	0	0	0	0	0	0	0	0	0	0	0	0	0	0	0	0	0	0
C1orf158	0	0	0	0	0	0	0	0	0	0.21389	0	0.932921	0.257622	0.334171	0.223668	1.02015	1.12168	0
PRAMEF12	0	0	0	0	0	0	0	0	0	0	0	0	0	0	0	0	0	0
PRAMEF1	0	0	0	0	0	0	0	0	0	0	0	0	0	0	0	0	0	0
LINC01784	0	0	0	0	0	0	0	0	0	0	0	0	0	0	0	0	0	0
PRAMEF11	0	0	0	0	0.0318832	0	0	0	0	0	0	0	0	0	0	0	0	0
HNRNPCL4	1.83374	1.71164	1.83842	1.84319	2.03788	2.55114	1.73219	1.33316	1.35587	3.5875	2.73065	2.78903	2.48736	2.18359	2.7445	2.88861	1.41101	2.78297
HNRNPCL3	1.43335e-05	7.51484e-06	1.78326e-05	8.33521e-06	9.52518e-06	1.34873e-05	7.91854e-06	7.52237e-06	7.34531e-06	1.74269e-05	1.12229e-05	1.06741e-05	1.26255e-05	8.76059e-06	7.24851e-06	1.19785e-05	9.89483e-06	1.29418e-05
HNRNPCL1	7.96031e-15	1.51498e-15	1.58993e-14	1.76237e-15	2.01906e-15	3.79143e-15	1.68633e-15	4.49634e-15	2.17124e-15	3.90972e-15	2.03826e-15	1.65385e-15	2.7617e-15	1.53005e-15	5.2821e-16	2.08681e-15	4.91246e-15	2.68623e-15
PRAMEF2	0	0	0	0	0	0	0	0	0	0	0	0	0	0	0	0	0	0
PRAMEF4	0	0	0	0	0	0	0	0	0	0	0	0	0	0	0	0	0	0
PRAMEF8	0	0	0	0	0	0	0	0	0	0	0	0	0	0	0	0	0	0
PRAMEF7	0	0	0	0	0	0	0	0	0	0	0	0	0	0	0	0	0	0
PRAMEF6	0	0	0	0	0	0	0	0	0	0	0	0	0	0	0	0	0	0
PRAMEF9	0	0	0	0	0	0	0	0	0	0	0	0	0	0	0	0	0	0
PRAMEF27	0	0	0	0	0	0	0	0	0	0	0	0	0	0	0	0	0	0
PRAMEF18	0	0	0	0	0	0	0	0	0	0	0	0	0	0	0	0	0	0
PRAMEF25	0	0	0	0	0	0	0	0	0	0	0	0	0	0	0	0	0	0
PRAMEF26	0	0	0	0	0	0	0	0	0	0	0	0	0	0	0	0	0	0
PRAMEF5	0	0	0	0	0	0	0	0	0	0	0	0	0	0	0	0	0	0
PRAMEF36P	0	0	0	0	0	0	0	0	0	0	0	0	0	0	0	0	0	0
PRAMEF34P	0	0	0	0	0	0	0	0	0	0	0	0	0	0	0	0	0	0
HNRNPCL2	0.049901	0.0249829	0	0.10569	0.0169529	0.128471	0	0	0.136057	0.0599988	0.0608913	0.0441174	0.0189269	0.103113	0.0530892	0.0734492	0	0
PRAMEF36P (2)	0	0	0	0	0	0	0	0	0	0	0	0	0	0	0	0	0	0
PRAMEF34P (2)	0	0	0	0	0	0	0	0	0	0	0	0	0	0	0	0	0	0
PRAMEF18 (2)	0	0	0	0	0	0	0	0	0	0	0	0	0	0	0	0	0	0
PRAMEF22	0	0	0	0	0	0	0	0	0	0	0	0	0	0	0	0	0	0
PRAMEF5 (2)	0	0	0	0	0	0	0	0	0	0	0	0	0	0	0	0	0	0
PRAMEF6 (2)	0	0	0	0	0	0	0	0	0	0	0	0	0	0	0	0	0	0
PRAMEF27 (2)	0	0	0	0	0	0	0	0	0	0	0	0	0	0	0	0	0	0
PRAMEF8 (2)	0	0	0	0	0	0	0	0	0	0	0	0	0	0	0	0	0	0
PRAMEF7 (2)	0	0	0	0	0	0	0	0	0	0	0	0	0	0	0	0	0	0
PRAMEF10	0	0	0	0	0	0	0	0	0	0	0	0	0	0	0	0	0	0
PRAMEF33	0	0	0	0	0	0	0	0	0	0	0	0	0	0	0	0	0	0
PRAMEF15	0	0	0	0	0	0	0	0	0	0	0	0	0	0	0	0	0	0
PRAMEF27 (3)	0	0	0	0	0	0	0	0	0	0	0	0	0	0	0	0	0	0
PRAMEF14	0	0	0	0	0	0	0	0	0	0	0	0	0	0	0	0	0	0
PRAMEF13	0	0	0	0	0	0	0	0	0	0	0	0	0	0	0	0	0	0
PRAMEF19	0	0	0	0	0	0	0	0	0	0	0	0	0	0	0	0	0	0
PRAMEF17	0	0	0	0	0	0	0	0	0	0	0	0	0	0	0	0	0	0
PRAMEF20	0	0	0	0	0	0	0	0	0	0	0	0	0	0	0	0	0	0
PRAMEF8 (3)	0	0	0	0	0	0	0	0	0	0	0	0	0	0	0	0	0	0
PRAMEF7 (3)	0	0	0	0	0	0	0	0	0	0	0	0	0	0	0	0	0	0
PRAMEF10 (2)	0	0	0	0	0	0	0	0	0	0	0	0	0	0	0	0	0	0
PRAMEF33 (2)	0	0	0	0	0	0	0	0	0	0	0	0	0	0	0	0	0	0
PRAMEF15 (2)	0	0	0	0	0	0	0	0	0	0	0	0	0	0	0	0	0	0
PRAMEF27 (4)	0	0	0	0	0	0	0	0	0	0	0	0	0	0	0	0	0	0
PRAMEF13 (2)	0	0	0	0	0	0	0	0	0	0	0	0	0	0	0	0	0	0
PRAMEF14 (2)	0	0	0	0	0	0	0	0	0	0	0	0	0	0	0	0	0	0
PRAMEF19 (2)	0	0	0	0	0	0	0	0	0	0	0	0	0	0	0	0	0	0
PRAMEF17 (2)	0	0	0	0	0	0	0	0.0116151	0	0	0	0	0	0	0	0	0	0
PRAMEF20 (2)	0	0	0	0	0	0	0	0	0	0	0	0	0	0	0	0	0	0
LRRC38	0	0	0	0	0	0	0.382688	0	0	0	0.519486	0.670429	0	0	0.0283077	0	0	0
PDPN	96.4576	98.5517	108.516	150.609	109.431	152.282	111.408	133.523	110.712	227.749	162.025	210.425	207.478	270.12	203.64	214.94	313.619	286.272
PRDM2	11.5287	13.8692	16.8182	16.5765	21.1512	19.4592	18.5797	16.6036	14.8517	17.0212	18.8241	20.176	19.5546	20.6292	23.3365	18.6381	15.5363	17.3381
KAZN-AS1	0	0	0	0	0	0	0	0	0	0	0	0	0	0.143383	0	0	0	0
KAZN	11.5664	13.799	12.6161	15.2611	14.0335	13.3326	10.7003	11.6225	12.9758	21.8024	22.0393	16.6348	15.6066	16.5735	18.7639	14.9916	15.5158	15.1654
TMEM51-AS1	3.26881e-10	1.0321e-10	0.0764761	4.44275e-10	2.25243e-10	0.0084211	1.83759e-10	7.4194e-10	8.97123e-10	2.34011e-10	2.60052e-10	0.255194	0.328848	0.174269	0.220571	9.85846e-11	1.24509e-10	3.69697e-10
TMEM51	4.17598	6.67465	5.60586	9.20178	5.78939	5.58573	2.77457	4.48738	4.46951	7.29763	5.50716	13.8965	5.93225	6.83357	6.23645	4.77767	6.83628	6.35165
C1orf195	0	0	0	0	0	0	0	0	0	0	0	0	0	0.0828922	0	0	0	0
FHAD1	0.168409	0.224836	0.293736	0	0.102984	0.234639	1.03951	0	0.257136	0.539966	0.424699	1.02734	0.907032	0.197196	0	0	0.254851	1.54967
LOC101927417	0	0	0	0	0.113353	0	0	0	0.141513	0	0	0	0.168736	0	0	0	0.0935037	0.534658
EFHD2	25.6989	30.4065	40.8962	30.0652	26.0465	26.641	20.018	24.8594	21.6636	35.6816	32.0564	37.8549	19.1062	18.4557	18.7002	16.4666	17.4806	11.4709
CTRC	0	0	0.0376899	0	0.0168847	0.060214	0	0	0	0	0	0	0	0	0.246753	0	0	0
CELA2A	0	0	0	0	0	0	0	0	0	0	0	0	0	0	0	0	0	0
CELA2B	0	0	0	0	0	0	0	0	0	0	0	0	0	0	0	0	0	0
CASP9	11.0867	12.4122	9.61234	9.00432	6.37039	10.8513	8.9301	9.17818	10.13	15.8492	17.9598	20.0279	15.5951	15.6755	18.0733	16.9389	20.4322	17.007
DNAJC16	9.59682	9.67411	11.7555	11.7827	10.9539	6.56972	8.98393	11.5308	7.73928	16.0808	11.7758	14.9001	15.6594	14.5894	15.5858	15.0315	16.3986	14.0353
SCARNA21B	0	0	0	0	0	0	0	0	0	0	0	0	0	0	0	0	0	0
AGMAT	0.355461	1.21306	0.276344	0.534214	0.8372	0	1.4857	0.35665	0.388664	1.80568	0.460005	0.299506	0.895951	0.482649	2.0683	0.0471377	1.01207	0
DDI2	3.37073	3.65082	3.79291	2.49186	3.86084	4.76494	2.84941	4.02909	2.0715	6.00365	5.47625	5.19238	4.94072	4.5528	3.96864	6.48041	3.79305	4.89047
RSC1A1	5.01944	4.42994	6.2679	4.47715	7.2162	11.3473	8.81041	11.2291	4.47204	9.29578	9.6301	7.95293	9.77148	4.78619	7.78933	12.9251	8.68714	9.83917
PLEKHM2	34.7593	27.0499	31.0789	40.6816	42.8359	37.9872	50.4494	31.6029	33.1684	35.9209	36.9064	40.6184	46.5534	34.9322	31.5243	38.9767	45.0834	33.5836
SLC25A34	0.0737432	1.12604	0	0.722367	3.72034	1.60817	0	1.44098	1.06563	1.59598	0.494915	0	3.46128	1.39046	1.96136	1.51184	0.116245	0.575263
SLC25A34-AS1	0	0	0	0	0	1.59294e-07	0	0	0	0	0	0	0	0	0	0	0	0
TMEM82	0	0	0	0	0	0	0	0	0	0	0	0	0	0	0	0	0	0
FBLIM1	8.56903	13.7601	8.19405	11.2017	11.355	7.3136	7.33043	11.5564	11.1263	1.09459	2.3099	2.66369	4.29149	2.34397	1.98318	2.66171	1.29383	2.37213
UQCRHL	6.54056	9.01835	6.09834	7.09676	6.11968	10.7171	6.65045	10.987	10.9922	8.05747	8.24274	11.802	7.68629	11.6873	8.49841	11.0249	12.8455	9.89171
FLJ37453	14.6038	15.3022	14.0265	19.3916	17.6919	15.6473	19.493	14.4645	21.9901	19.2231	17.3303	20.6636	20.7317	24.0605	20.1831	20.2044	30.4216	27.3102
SPEN	21.0428	22.928	22.4803	24.1385	30.2313	22.1323	24.7624	21.6584	24.2053	39.1864	28.4197	35.9338	32.682	34.9444	36.3595	39.4232	43.8443	33.6906
ZBTB17	57.9746	52.1994	54.6974	77.6984	73.1436	78.4744	62.6123	62.0411	81.0952	51.8576	58.033	63.9595	72.1459	74.126	79.7487	71.1497	102.106	97.2098
SRARP	0	0	0	0	0	0	0	0	0	0	0	0	0	0	0	0	0	0
HSPB7	0.0684289	0.0513882	0	0	0	0	0.0153779	0.0163066	0.0373147	0.020569	0	0	0	0	0	0.0215829	0.0215735	0
CLCNKA	0	0	0	0	0	0	0	0	0	0.0556874	0	0.0307104	0.0658756	0.0957037	0	0	0	0.0314174
CLCNKB	0	0	0	0.102361	0	0	0	0	0	0.743792	0	0.461458	1.26482	0	0.359917	0.609733	0.17065	0.485196
FAM131C	1.29681	0.235071	0.11445	1.14838	1.82873	0.426644	1.33153	0	0.786408	0.42341	0.989012	1.28982	3.02115	2.43711	0.927702	0.211563	3.55623	0.614257
EPHA2	21.1022	25.4403	20.3539	27.3088	28.8227	28.9379	34.403	31.6454	31.9426	22.0151	16.1081	16.7694	33.5179	19.6651	38.8507	20.5644	39.046	33.9738
ARHGEF19	1.05925	2.74718	1.64934	0.0183892	2.79628	1.89342	0.327796	1.44003	2.44302	4.69768	2.26724	3.82267	3.91222	3.71375	4.11973	2.95755	3.30663	4.28762
CPLANE2	3.07852	2.23849	0.958842	2.13462	1.04587	0.566123	2.04254	2.44537	2.67798	1.8948	1.11802	5.34622	0.50042	2.12044	3.11924	1.43336	0.739475	2.38661
FBXO42	28.4491	36.1014	39.2212	40.2517	41.642	41.2798	41.366	43.8289	35.4353	46.4581	40.8924	38.0348	41.5102	48.0854	37.9245	55.4686	54.2878	47.7646
SZRD1	30.5397	27.977	32.5552	27.8241	35.8488	30.1152	32.8072	30.3547	25.3514	34.956	37.8158	36.0765	34.7831	31.4399	32.9862	29.8043	35.2393	34.062
SPATA21	0.326499	0.243233	0.262745	0.18666	0.174257	0.27287	0.100171	0.183277	0.0757435	0.151897	0.162723	0.510094	0.125123	0.0983044	0.191608	0.148712	0.111549	0.153717
NECAP2	51.698	43.8268	56.0639	61.1035	54.3853	62.7434	46.5467	53.8497	67.9462	80.524	84.0219	72.8786	76.3311	82.54	99.5326	100.406	82.0444	90.6336
LINC01772	0.414576	1.96226e-09	0.377726	0.261018	0.161705	0.833387	0.0197082	1.46364e-08	0.0495477	4.7663e-09	0.268886	0.150368	0.214515	0.626373	0.13937	0.352456	0.475239	0.202972
CROCCP3	1.43117	1.28046	4.07449	2.81244	3.48917	3.15793	2.47067	2.11523	3.49775	2.10608	0.85371	3.77826	4.39458	2.57468	3.49992	2.26122	1.75903	3.28153
RNU1-4	2.97503	2.97331	0	1.83378	2.57399	4.96392	2.78288	3.01269	4.25191	1.83059	2.42909	1.5923	3.56552	2.82322	4.44794	4.58719	6.83246	5.92787
RNU1-3	2.97503	2.97331	0	1.83378	2.57399	4.96392	2.78288	3.01269	4.25191	1.83059	2.42909	1.5923	3.56552	2.82322	4.44794	4.58719	6.83246	5.92787
RNU1-2	2.97503	2.97331	0	1.83378	2.57399	4.96392	2.78288	3.01269	4.25191	1.83059	2.42909	1.5923	3.56552	2.82322	4.44794	4.58719	6.83246	5.92787
RNU1-1	2.97503	2.97331	0	1.83378	2.57399	4.96392	2.78288	3.01269	4.25191	1.83059	2.42909	1.5923	3.56552	2.82322	4.44794	4.58719	6.83246	5.92787
RNVU1-18	2.97503	2.97331	0	1.83378	2.57399	4.96392	2.78288	3.01269	4.25191	1.83059	2.42909	1.5923	3.56552	2.82322	4.44794	4.58719	6.83246	5.92787
LOC440570	0.359552	0.0318033	0	0.0356966	0.157075	0.162136	0	0	0.0367623	4.33485	4.09726	7.12019	8.2175	10.5594	6.28363	9.47552	5.88077	7.34202
LINC01783	0	0.0779576	0	0	0.0814502	0.239355	0	0	1.36839e-07	2.32833	1.16471	1.56248	5.65223	2.57771	3.16268	2.70436	1.81083	3.34157
MIR3675	0	0	0	0	0	0	0	0	0	0	0	0	0	0	0	0	0	0
NBPF1	70.7305	68.2529	73.266	81.8628	96.6828	85.7444	85.2404	73.2752	59.5041	140.838	137.778	134.984	134.182	134.269	143.127	151.198	83.7467	123.554
CROCCP2	41.4911	28.962	48.7396	32.2577	29.9682	43.5664	39.7794	30.2189	32.0088	63.1694	74.8238	85.2114	77.8178	81.0924	76.7979	81.21	62.4831	75.5117
MST1P2	0.0984769	1.73106	0.784132	0.289685	0.368012	0.238618	0.344252	0.344183	0.0238667	0.592022	0.881215	0.159616	1.02093	1.17571	0.698457	0.386528	1.49024	1.87042
RNU1-4 (2)	0.762226	0.848038	0	0.98933	1.35253	1.1925	1.10683	0.687702	1.88655	0.533431	0.420077	1.35126	1.78419	1.20579	1.68766	2.15051	3.34616	2.96081
RNU1-3 (2)	0.762226	0.848038	0	0.98933	1.35253	1.1925	1.10683	0.687702	1.88655	0.533431	0.420077	1.35126	1.78419	1.20579	1.68766	2.15051	3.34616	2.96081
RNU1-2 (2)	0.762226	0.848038	0	0.98933	1.35253	1.1925	1.10683	0.687702	1.88655	0.533431	0.420077	1.35126	1.78419	1.20579	1.68766	2.15051	3.34616	2.96081
RNU1-1 (2)	0.762226	0.848038	0	0.98933	1.35253	1.1925	1.10683	0.687702	1.88655	0.533431	0.420077	1.35126	1.78419	1.20579	1.68766	2.15051	3.34616	2.96081
RNVU1-18 (2)	0.762226	0.848038	0	0.98933	1.35253	1.1925	1.10683	0.687702	1.88655	0.533431	0.420077	1.35126	1.78419	1.20579	1.68766	2.15051	3.34616	2.96081
MIR3675 (2)	0	0	0	0	0	0	0	0	0	0	0	0	0	0	0	0	0	0
ESPNP	0	0	0	0	0	0	0.0257341	0	0	0.103263	0.349332	0.417615	0.390899	0.414091	0.548228	0.216708	0	0.349552
RNU1-4 (3)	0.966269	1.05939	1.28321	1.87103	1.73976	1.93777	2.22419	1.00068	3.37521	1.22431	0.646162	1.71204	2.15514	1.93878	1.60656	2.83698	3.52362	4.45627
RNU1-3 (3)	0.966269	1.05939	1.28321	1.87103	1.73976	1.93777	2.22419	1.00068	3.37521	1.22431	0.646162	1.71204	2.15514	1.93878	1.60656	2.83698	3.52362	4.45627
RNU1-2 (3)	0.966269	1.05939	1.28321	1.87103	1.73976	1.93777	2.22419	1.00068	3.37521	1.22431	0.646162	1.71204	2.15514	1.93878	1.60656	2.83698	3.52362	4.45627
RNU1-1 (3)	0.966269	1.05939	1.28321	1.87103	1.73976	1.93777	2.22419	1.00068	3.37521	1.22431	0.646162	1.71204	2.15514	1.93878	1.60656	2.83698	3.52362	4.45627
RNVU1-18 (3)	0.966269	1.05939	1.28321	1.87103	1.73976	1.93777	2.22419	1.00068	3.37521	1.22431	0.646162	1.71204	2.15514	1.93878	1.60656	2.83698	3.52362	4.45627
MST1L	6.88178e-10	0.114421	0.0158549	5.87892e-09	2.49499e-09	0.137905	3.35368e-10	1.02011e-09	1.3552e-10	0.0148583	0.0829363	0.590359	0	1.89934e-09	0.0321853	0.296225	0.147339	0.539429
LOC102724562	0.0160505	0.474198	0.0135874	0.186972	0.0981513	0.166808	0.158708	0.107095	0.140039	0.0771938	2.04182e-07	0.0628463	0.0730534	0.0331661	0.360369	0.0404995	0.143526	1.10292
MIR3675 (3)	0	0	0	0	0	0	0	0	0	0	0	0	0	0	0	0	0	0
LOC440570 (2)	0.0673635	0.717762	0	0.487474	1.00696	1.99676e-08	0	0	1.26119	9.39991	8.23823	9.04257	8.50821	7.77956	9.02609	9.74052	8.01365	7.51942
LOC112267871	0	0.651648	0	1.97649e-07	2.62174e-08	0.12171	0	0	2.06209e-07	3.44606e-06	1.2457e-05	1.06318e-06	1.96996e-07	2.97019e-07	3.01913e-07	1.70559e-06	3.14783e-07	2.42057e-07
LOC105376805	0.366258	0.733465	0	0	0	0.332802	0	0.174558	0	5.44961	3.18433	4.61426	5.15731	5.58154	4.62718	6.29585	6.29309	3.54037
RNVU1-18 (4)	2.75222	2.38622	0	1.2377	2.323	2.75824	2.97262	1.58193	4.11762	1.22431	1.21281	3.22829	3.23461	2.13869	2.4518	2.24963	6.24833	3.6449
RNU1-1 (4)	2.75222	2.38622	0	1.2377	2.323	2.75824	2.97262	1.58193	4.11762	1.22431	1.21281	3.22829	3.23461	2.13869	2.4518	2.24963	6.24833	3.6449
RNU1-3 (4)	2.75222	2.38622	0	1.2377	2.323	2.75824	2.97262	1.58193	4.11762	1.22431	1.21281	3.22829	3.23461	2.13869	2.4518	2.24963	6.24833	3.6449
RNU1-4 (4)	2.75222	2.38622	0	1.2377	2.323	2.75824	2.97262	1.58193	4.11762	1.22431	1.21281	3.22829	3.23461	2.13869	2.4518	2.24963	6.24833	3.6449
RNU1-2 (4)	2.75222	2.38622	0	1.2377	2.323	2.75824	2.97262	1.58193	4.11762	1.22431	1.21281	3.22829	3.23461	2.13869	2.4518	2.24963	6.24833	3.6449
CROCC	6.60403	8.93828	7.18684	10.4033	9.15102	11.5409	13.5362	8.5585	6.52189	40.4992	45.9081	36.8993	41.3593	28.3894	36.3453	33.3218	31.5476	32.0757
MFAP2	47.1214	58.0884	40.9135	70.162	39.6041	56.9257	22.6218	58.803	88.8493	437.947	430.436	470.772	503.14	490.681	535.727	487.179	498.107	475.42
ATP13A2	89.1918	89.6399	102.163	83.4162	104.851	80.4412	96.5324	82.2655	82.2304	92.3741	82.4832	73.8959	72.677	69.8236	55.8729	70.7743	83.0239	65.5209
SDHB	152.874	148.473	180.778	148.495	150.436	142.849	160.775	153.472	159.764	142.279	151.747	155.596	143.788	139.61	153.508	168.294	134.127	167.896
PADI2	0.0264552	2.67544	0	0	0.566221	1.29809	0.630194	0.60521	0.706883	3.51485	3.22818	3.0698	1.59543	4.8106	3.56039	7.62655	4.93758	4.16338
LINC02783	0	0	0	0	0	0	0	0	0	0	0	0	0	0	0	0	0	0
PADI1	0	0	0	0	0	0	0	0	0	0	0	0	0.0170667	0	0	0.245998	0	0
PADI3	0	0	0	0	0	0	0	0	0	0	0	0.227963	1.21476	0.542153	0	0.205458	0.0228186	0
MIR3972	0	0	0	0	0	0	0	0	0	0	0	0	0	0	0	0	0	0
PADI4	0	0	0.0289449	0.161682	0	0	0	0	0.0277515	0	0.03105	0.0674897	0.0289539	0	0	0	0	0
PADI6	0	0	0	0	0	0	0	0	0	0	0	0	0	0	0	0	0	0
RCC2	96.183	91.3637	105.042	103.975	110.769	99.8871	71.5906	113.797	112.006	153.645	207.655	147.914	174.313	161.995	158.105	158.409	178.455	190.633
ARHGEF10L	31.31	28.3634	30.2374	25.6796	37.9238	34.4533	30.2236	28.9247	30.6626	35.4613	46.211	43.452	50.4035	40.5293	38	41.4486	55.0671	48.1917
ACTL8	0	0	0	0	0	0	0	0.746685	0	0	0.497053	0	0	0	0	0.0395316	0	0
LINC01654	0	0	0	0	0	0	0	0	0	0	0	0	0	0	0	0	0	0
IGSF21	0.0304892	0.0915862	0	0	0	0	0.164443	0.0581246	1.19707	0.733178	0.855697	2.95162	0.416311	3.02407	0.778491	1.15398	5.22909	2.52321
KLHDC7A	0	0	0	0	0	0	0	0	0	0	0	0	0	0	0	0	0	0.0154757
PAX7	0.668379	1.87389	2.73705	0.141562	1.38966	2.94756	1.29776	1.09581	0.573435	4.31817	7.10102	6.72458	11.7729	18.6956	8.40024	9.72543	28.3038	15.1613
TAS1R2	0	0	0	0	0	0	0	0	0	0	0	0	0	0	0	0	0	0
ALDH4A1	21.4247	29.2915	17.3345	22.7399	24.6433	24.5761	24.1822	24.3221	27.5122	41.7004	32.4629	35.6756	26.7429	37.1977	35.5356	35.2406	37.2363	30.5744
MIR4695	0	0	0	0	0	0	0	0	0	0	0	0	0	0	0	0	0	0
MIR1290	0	0	0	0	0	0	0	0	0	0	0	0	0	0	0	0	0	0
IFFO2	0.466787	0.52348	0.562835	0.622851	0.352052	0.873747	1.03222	0.444941	0.366541	0.179598	0.250621	1.02759	0.732975	0.761994	0.536339	1.06004	0.882981	0.443296
UBR4	11.312	8.72404	10.9061	11.6142	11.0851	9.50025	11.2748	10.7722	9.20132	13.3348	12.2153	12.6785	15.3418	12.0099	13.4464	16.7173	18.2712	13.6378
EMC1-AS1	2.8789	1.68919	3.40116	3.45459	2.24649	3.6455	1.0102	1.60983	3.04122	3.86257	3.30161	2.92514	3.12911	2.76566	3.79773	4.95496	1.89215	4.8338
EMC1	31.6635	39.7383	35.2931	35.5261	41.6935	49.3348	37.6797	42.4135	38.6498	62.9619	48.5221	70.6356	49.0903	53.3372	58.0253	58.1056	58.7596	59.8656
MRTO4	97.4986	94.9705	112.294	81.735	98.2364	89.1681	83.3869	80.0367	87.6242	114.915	112.954	107.4	94.9338	73.4013	81.5235	92.7628	101.397	95.181
AKR7L	4.37974	2.08267	1.11123	0.762964	2.6426	2.65188	5.47375	2.62902	1.62475	3.23497	2.11588	2.3643	2.62609	1.69479	2.22152	2.82956	1.09848	0.883554
AKR7A3	3.14145	0.53878	2.79935	1.70948	4.15339	1.94135	3.05862	3.03365	2.87379	3.49172	0.753148	5.09997	2.02588	2.85325	0.909201	1.51745	0.828245	1.44927
LOC100506730	1.89969	2.85322	0.184469	1.69282	2.0542	1.03149	1.37445	0.552067	0.78325	2.98047	0.226154	1.10602	1.79254	1.484	2.21823	0.467648	2.33722	2.29439
AKR7A2	99.2263	102.189	112.145	86.5134	105.115	88.5914	89.4728	99.9088	98.7769	132.092	125.232	130.975	99.3724	98.957	104.804	104.637	98.0361	83.2362
SLC66A1	21.3186	33.6722	24.7839	22.8383	20.7221	15.0304	14.7695	22.2481	23.2596	22.022	22.1622	25.6469	22.5396	18.9675	25.7483	18.3935	21.7528	15.5781
CAPZB	72.0098	79.3449	74.6676	67.4751	63.7984	73.3475	71.0085	68.4785	64.7256	48.8002	50.053	50.0597	49.6956	47.7554	56.3985	52.2681	50.5709	44.2267
LOC105378614	0	0	0	0	0	0	0	0	0	0	0	0	0	0	0	0	0	0
MICOS10	12.5225	15.2224	13.0649	9.67864	11.4844	13.0396	16.9456	14.6627	12.9016	11.7527	11.1109	10.6166	10.8326	11.6772	12.1136	9.6904	7.75261	10.2238
MICOS10-NBL1	5.31382	6.39287	6.85131	3.98282	7.12306	7.14563	8.04252	7.86491	5.90535	2.09469	1.55379	2.94411	2.85124	1.93341	3.01791	1.39147	2.16513	0.613295
RPS14P3	2.30605	2.67665	2.11419	1.67666	2.28014	2.64792	2.53702	2.32935	2.17717	3.22791	3.52792	1.87141	4.30801	2.5248	3.3322	2.76463	2.47405	2.66162
NBL1	8.58733e-08	0.165518	0.0617906	0.0576256	9.65514e-08	0.100033	7.35264e-08	8.22223e-08	0.05923	9.42648e-08	1.05949e-07	1.4401e-07	9.18836e-08	0.057457	0.058351	1.46436e-07	1.30883e-07	1.49417e-07
HTR6	0	0	0.742521	0	0	0	0	0	0	0	0	0	0	0	0	0	0.440304	0
TMCO4	0.341212	0.331302	0.0117616	0	0	0	0	0	0.327024	0.161617	1.53928	0.329089	0.270601	0.0320485	0.58302	0	0.808432	0.0280555
RNF186	0	0	0	0	0	0	0	0	0	0	0	0	0	0	0	0	0	0
OTUD3	3.33857	2.88181	4.17039	1.34107	2.24737	4.03141	4.15534	3.46089	2.34691	5.50482	2.30168	1.73809	4.98788	3.3487	7.91399	4.21762	3.14927	4.44527
PLA2G2E	0	0	0	0	0	0	0	0	0	0	0	0	0	0	0	0	0	0
PLA2G2A	0.056169	0	0	0	0	0	0	0.0535403	0.490069	0	0	0	0	0	0	0	0.566667	0
PLA2G5	0	0.0301149	0	0	0	0	0	0	0	0.036162	0	0	0	0	0	0	0	0
PLA2G2D	0.538313	0	0	0	0	0	0	0	0	0	0	0	0	0	0	0	0	0
PLA2G2F	0	0	0	0	0	0	0	0	0	0	0	0	0	0	0	0	0	0
PLA2G2C	0	0	0	0	0	0	0	0	0	0	0	0	0	0	0	0	0	0
UBXN10-AS1	2.1533	4.53913	2.19157	1.20017	3.00316	0.926811	1.32437	1.1883	3.70802	1.22638	0	2.70529	1.93434	0.468366	0.60286	2.43069	1.85795	1.23003
UBXN10	2.11576	3.00121	0.365725	1.80125	2.11408	0.716224	2.1536	1.32472	1.30078	4.06525	4.65726	3.80985	2.45466	4.6398	3.57501	5.14233	3.20437	3.08147
LINC01757	0	0	0	0	0	0	0	0	0	0	0	0	0	0	0	0	0	0
VWA5B1	0	0	0	0.387526	0	0	0	0.132308	0.00688096	0	0	0.025101	0.00717909	0	0	0.175119	0	0
LINC01141	0	0	0	0	0	0	0.137072	0.02907	0	0	0	0	0	0	0	0	0	0
CAMK2N1	73.1858	66.1041	65.3078	105.894	77.6614	71.0865	77.9374	82.3842	76.3823	37.1245	26.8125	29.6329	52.3753	55.0385	61.2655	52.7216	70.2438	61.1013
MUL1	101.164	91.1843	101.116	76.9397	89.6903	96.9313	109.026	86.4986	104.759	138.346	131.736	82.801	103.77	123.114	120.745	88.724	130.047	158.842
FAM43B	1.41386	0	0.107219	0.124773	1.17681	0.492474	0.190641	0	0.565391	3.3716	3.24923	7.3437	2.78856	2.79981	3.05853	3.09186	2.05043	1.75831
CDA	0.0713048	0	0	0	0	0	0.0640967	0	0	0	0	0	0	0	0	0	0	0
PINK1	137.218	110.059	136.567	134.233	119.434	134.992	113.145	115.576	126.244	150.566	139.444	136.99	159.047	147.72	176.216	140.099	142.279	147.641
MIR6084	0	0	0	0	0	0	0	0	0	0	0	0.612093	0	0	0	0	0	0
PINK1-AS	2.42577	1.61757	2.58207	3.66964	3.42735	2.74152	3.41823	1.99237	2.78265	4.78098	2.06611	3.65227	2.19899	3.03356	3.61147	3.86535	5.69206	6.14543
DDOST	451.673	421.664	412.685	363.682	371.656	353.141	375.714	329.403	394.175	492.715	485.55	464.756	528.119	462.648	519.819	502.211	463.821	485.312
KIF17	1.9332	0.0423878	1.07544	0.0896607	0.920433	0.294906	1.82657	1.47956	0.584804	0.288429	0.344376	0.392977	1.12395	1.73492	0.390325	1.08597	5.89014	4.36484
SH2D5	0	0.400085	0.454512	0.59553	0.286573	0.0941288	0	0.550141	0.112978	0.99643	0.216697	0.117752	0.016839	1.10086	0.362118	0.541445	3.99374	0.421621
HP1BP3	223.332	278.753	288.37	305.961	319.751	327.715	304.326	313.781	328.699	342.539	300.154	342.902	413.076	362.727	395.74	375.436	251.917	341.845
EIF4G3	35.936	37.4913	36.7479	43.5987	40.6723	41.898	37.6607	38.4709	30.3211	48.8044	45.679	43.1145	46.5958	43.3741	50.0069	58.1364	35.9177	48.4404
MIR1256	0	0	0	0	0	0	0	0	0	0	0	0	0	0	0	0	0	0
ECE1	32.5093	34.9816	31.8493	33.1146	33.1014	27.5995	30.0283	39.7302	33.4955	21.0531	34.3627	27.6893	32.2977	21.0288	28.7351	27.7417	27.6114	19.0847
LOC100506801	0.493039	0.179519	0.076478	0.0949321	0.0456819	0.0610913	0.825961	0.0854481	0.171091	0	0	0	0.127503	0.185235	0	0.0282742	0.339141	0.668896
NBPF3	1.00765	0.464988	0.600607	3.19546	1.91913	0.930638	2.45128	3.00761	1.14475	1.34618	3.31459	1.17263	3.35348	1.59571	2.30784	1.12361	0.433202	1.42402
ALPL	9.64492	6.71109	7.43811	4.13318	8.72622	6.94428	3.7288	3.79817	4.81372	50.2439	36.3048	32.0713	12.3232	16.0663	17.8048	15.4166	17.6518	16.4949
RAP1GAP	1.62692	1.4886	0.574338	0.935715	1.35796	2.29393	0.680799	1.10961	1.1625	1.50083	1.23222	0.68818	0.558557	2.04316	0.0746062	1.00859	0.565978	2.32138
USP48	28.0152	30.4874	36.8399	32.1443	30.5908	29.0142	25.323	28.4724	27.8158	44.7833	41.1593	42.8533	32.6486	38.8894	50.4512	36.5921	34.9931	39.0023
LDLRAD2	1.89675e-11	0	9.66816e-11	1.58978e-10	1.04435e-11	1.74184e-10	1.26368e-11	0.0137466	2.05855e-11	7.04607e-11	0.0549328	1.33949e-10	4.53205e-12	0.196555	0.0156903	5.98021e-12	2.24115e-11	0.125884
HSPG2	1.24267	2.2993	0.704489	2.67455	1.09437	1.58594	1.04836	1.0925	0.618424	2.26296	1.75616	3.09593	3.07051	1.33277	2.12631	1.40543	2.79441	1.42152
CELA3B	0	0	0	0	0	0	0	0	0	0	0	0	0	0	0	0	0	0
CELA3A	0	0	0	0	0	0	0	0	0	0	0	0	0	0	0.203215	0	0	0
LINC01635	0	0.827513	0	0.612639	0	0	0	0	0	0.0993677	0	0.438393	0	0	0	0	0	0
LINC00339	7.23148	4.07818	4.16023	2.33264	9.36108	8.34583	6.61254	4.71421	5.07652	4.89708	11.1063	7.60586	7.14078	8.41606	5.08478	8.80883	8.38569	4.34156
CDC42	17.8257	19.9294	15.3783	16.2019	21.8407	15.812	23.3779	20.7439	16.1784	14.4233	11.3214	14.7767	16.1131	14.6289	14.2913	16.1697	15.9632	12.6213
WNT4	24.4379	28.0068	26.8889	11.9314	43.1092	27.7075	32.4546	43.2487	47.5729	25.2579	24.4273	27.8198	19.6187	20.2645	26.5482	18.3595	17.5448	18.796
MIR4418	0	0	0	0	0	0	0	0	0	0	0	0	0	0	0	0	0	0
ZBTB40	3.0793	6.30148	6.94711	7.45947	5.51181	5.99826	7.98689	4.88587	6.83559	5.89302	8.87708	7.29094	10.1538	8.09286	9.3367	7.66869	6.90082	11.9889
EPHA8	0.116815	0	0.169119	0.236168	0.259761	0.00964954	0	0.141716	0.0115819	0	0.246211	0	0	0.405961	0	0.174173	0	0
MIR6127	0	0	0	0	0	0	0	0	0	0	0	0	0	0	0	0	0	0
C1QA	0	0	0	0	0	0	0	0	0	0	0	0	0	0	0	0	0	0
C1QC	0	0	0	0	0	0	0	0	0	0	0	0	0	0	0	0	0	0
C1QB	0	0	0	0	0	0	0	0	0	0	0	0	0	0	0	0	0	0
EPHB2	23.4787	22.8185	23.5926	28.3834	33.9526	33.3472	29.5464	29.6871	23.3892	26.8852	30.2247	22.9658	36.9993	24.4034	22.9551	27.1721	34.2938	23.4343
MIR4684	0	0	0	0	0	0	0	0	0	0	0	0	0	0	0	0	0	0
MIR4253	0	0	0	0	0	0	0	0	0	0	0	0	0	0	0	0	0	0
LACTBL1	0	0	0	0	0	0	0	0	0	0	0	0	0	0	0	0	0	0
TEX46	0	0	0	0	0	0	0.202556	0	0	0	0	0.298826	0	0.116405	0	0	0	0.152853
KDM1A	336.558	303.908	337.786	400.109	436.436	399.879	402.092	371.572	424.574	399.812	416.229	416.704	408.648	455.687	405.725	428.445	414.727	496.93
MIR3115	0	0	0	0	0	0	0	0	0	0	0	0	0	0	0	0	0	0
LUZP1	8.98555	10.0793	12.2391	14.7845	11.0907	10.6599	11.8378	11.0723	8.45803	14.2199	11.1221	16.1166	8.97917	13.3567	13.7248	14.625	18.2572	12.7807
HTR1D	0	0	0	0	0	0	0	0	0	0	0	0	0	0.819887	0	0.0256711	0	1.049
LINC01355	1.21582	1.03643	0.598057	0.678572	0.401887	2.74697	1.41783	0.642102	1.37974	1.18528	1.76427	1.93918	2.72948	1.49381	1.17114	2.79834	0.248633	2.4965
HNRNPR	160.204	150.586	160.329	164.877	155.554	159.497	157.763	169.84	169.376	215.95	205.745	223.387	203.674	196.394	211.497	213.119	151.116	191.275
ZNF436	24.0958	31.4774	30.6525	25.7438	22.2586	24.3779	25.4959	23.0481	29.2791	32.6151	24.3474	22.8792	32.799	36.8546	37.8098	40.9863	22.5963	34.9208
ZNF436-AS1	3.77944	6.16084	3.66864	5.84054	6.89109	5.30413	3.07104	5.40622	11.3148	9.56647	7.72319	10.4761	14.6175	15.2683	14.4152	15.7806	16.0202	18.4375
TCEA3	1.745	1.10884	0.572584	1.24381	0.136807	0.853785	1.23678	0.927627	0.439181	5.40667	1.51509	2.58114	2.90199	2.46164	3.17744	2.37088	1.1426	2.3674
ASAP3	44.9138	50.629	62.123	57.3701	34.3462	53.3427	28.0527	39.4781	46.3583	80.8759	76.0057	68.5473	74.3951	77.5715	78.4387	68.7047	81.4418	62.2398
E2F2	9.64757	7.00328	7.79184	11.6041	20.0502	11.3084	14.9295	17.7782	12.5559	8.89008	12.8155	13.2947	2.40017	6.19394	5.69301	7.26936	3.22708	5.37704
LOC101928163	0	0	0	0	0	0	0	0.0915522	0	0	0	0	0	0	0	0	0	0
ID3	317.119	561.917	338.843	366.983	287.806	317.174	295.978	713.224	607.835	1225.64	1081.97	1214.09	940.253	1003.75	1107.16	921.212	1129.97	1046.76
MDS2	0	0.0561325	0	0	0	0	0	0	0	0	0	0	0	0	0	0	0.141391	0
RPL11	225.355	219.312	200.563	231.716	228.357	234.919	231.258	223.42	193.499	266.705	255.806	286.397	260.919	237.085	252.186	256.953	314.64	259.633
ELOA	71.6554	63.8502	81.135	75.5943	76.914	89.77	68.6401	75.8362	73.1679	83.5394	81.6354	75.633	81.3899	94.7482	82.0583	79.8258	73.3961	87.8881
ELOA-AS1	2.21434	3.37533	9.0669	6.66649	3.5767	5.38885	5.28037	3.07597	6.42776	6.80647	4.89247	6.84492	7.28534	8.0201	6.04604	2.97431	7.03385	5.51862
PITHD1	95.9613	86.0593	99.8303	75.7271	81.2004	95.9317	99.0122	89.2915	110.552	116.47	120.283	113.691	94.2882	88.1997	127.142	96.9454	82.308	81.7555
LYPLA2	131.786	126.808	109.109	129.657	132.796	123.026	121.12	122.112	129.5	164.531	165.191	148.437	188.973	176.903	195.299	187.085	222.843	192.23
GALE	60.2385	60.4595	74.2578	67.5537	54.3485	57.1854	61.8602	54.9103	55.6149	59.6355	62.5155	50.0044	39.5671	37.4831	37.9394	48.0517	30.0342	37.8612
HMGCL	49.3269	41.3447	48.6627	41.4857	48.8842	55.4805	38.5359	43.2569	48.8277	69.7037	71.0908	65.9856	62.9035	64.2325	80.9121	67.9349	82.6082	59.377
FUCA1	14.2988	12.6266	14.7161	16.6711	14.2401	9.57749	14.9099	10.3585	20.258	19.7793	18.4451	20.1543	27.1169	7.17557	20.7468	18.0742	20.2644	11.6763
CNR2	0.021917	0.0658363	0.0249309	0.568646	0.0111688	0.0298725	0.0591044	0.0104456	0.023903	0.0527041	0.0534881	0.0145326	0	0.0339663	0.0699518	0.0553022	0.0414585	0
MIR378F	0	0	0	0	0	0	0	0	0	0	0	0	0	0	0	0	0	0
PNRC2	66.935	70.5637	73.5251	71.899	70.7089	74.642	70.616	78.8286	73.21	122.126	105.756	117.479	125.665	121.83	126.387	132.979	81.7564	120.742
SRSF10	28.7503	27.1859	31.1426	27.8177	29.9768	32.794	31.6473	31.4474	29.5534	36.0671	36.5775	42.2759	33.366	35.9861	41.444	38.2357	27.5509	35.2482
MYOM3	0	0	0	0	0	0	0	0	0	0	0	0	0	0	0	0	0	0
IL22RA1	0	0	0	0	0	0	0	0	0	0	0	0	0	0	0	0	0	0
IFNLR1	0	0	0.0143836	0	0.0386624	0.0114898	0	0	0	0.0912214	0.0462891	0	0	0	0	0	0.015946	0
LINC02800	0	0	0	0	0	0	0	0	0	0	0	0	0	0	0	0	0	0
GRHL3	0.527976	0.0682142	0.561832	0	1.31923	0.72736	0.290886	0	0	0.0614337	0	0	0	0	0	0	0	0
STPG1	0	0.36394	0.528144	0	0.0197816	0	1.54358	0.85211	1.15325	3.23167	2.48887	2.36856	4.46312	1.21067	2.30296	0.786066	2.30897	0
NIPAL3	0.395054	2.70488	1.93317	0.910549	0.560306	1.90394	1.05143	2.45599	0.895175	3.55374	3.6666	7.27654	4.54046	5.83751	5.12004	5.69733	3.7215	4.55041
RCAN3AS	0	0	0	0	0	0	0	0	0	0	0	0	0	0	0	0	0	0
RCAN3	0.0486251	0.421964	0.0276559	0.351874	0.111418	0.331376	0.160269	0.386245	0.282833	0.00974412	0.276894	0.112442	0.156765	0.577741	0.853574	0.0102245	0.0510999	0.0109948
NCMAP-DT	0	3.76929e-09	0	1.37468e-08	0.272557	1.4385e-08	1.26033e-07	0	0	0	0	0.51401	0	0	3.10507e-08	0	0	0
NCMAP	0	0	0	0	0	0	0	0	0	0	0	0	0	0	0	0	0	0
SRRM1	44.0613	47.5526	57.9876	55.1924	52.3416	58.8684	57.7736	48.7045	51.8046	69.9274	55.4607	74.2662	65.9776	55.054	53.8821	74.0549	41.5512	67.2989
CLIC4	165.933	152.9	134.046	150.66	167.623	168.42	173.524	188.589	128.652	183.635	150.128	152.963	157.294	182.698	191.866	202.745	90.2093	159.642
RUNX3	0.0363259	0.0727461	0.0688687	0	0.0493641	0	0.054423	0.0577098	0.0660292	0.145589	0.103428	0.0160578	0.013778	0.0500415	0.103058	0.0458298	0.0458097	0.0164275
MIR6731	0	0	0	0	0	0	0	0	0	0	0	0	0	0	0	0	0	0
MIR4425	0	0	0	0	0	0	0	0	0	0	0	0	0	0	0	0	0	0
SYF2	55.5187	55.3934	69.6142	64.4614	52.5018	61.9032	61.6525	63.5451	54.498	84.083	71.2718	82.2903	89.5851	96.37	94.7986	113.868	91.8742	107.971
RSRP1	22.6647	25.2575	28.8272	15.7421	24.4741	26.1048	24.467	19.3518	30.145	22.0731	19.1444	20.3417	30.2578	30.5927	24.7985	36.2228	21.5295	44.6963
RHD	0.637352	0	0.131393	0.246057	0.0393031	0.0349319	0	0	0.136998	0	0	0.477406	0.0439252	2.78266e-15	0.0820659	0.412492	0	0
TMEM50A	185.745	172.975	160.348	159.938	141.945	163.906	174.349	174.701	163.75	179.418	178.084	202.121	175.509	186.238	206.741	201.548	200.035	196.264
RHCE	1.20167	0	0.126049	0.583253	0.376459	0.827082	0.0329772	0.661614	0.797176	0.847153	0.0903617	1.65739	0	0.867406	0.425604	1.47348	8.10686e-17	0.249406
MACO1	13.649	11.4882	11.0793	18.1408	11.9448	15.1568	12.6083	12.0701	13.1615	9.87101	10.4426	8.17508	10.5794	14.7912	10.6169	14.841	16.81	10.7542
LDLRAP1	7.01661	1.20047	2.191	2.33116	1.64259	4.17902	1.2544	1.85472	3.17243	8.64915	10.2648	9.64389	7.38013	7.77738	6.8585	6.57107	6.09727	3.30642
MAN1C1	5.2577	6.82023	8.11566	2.23769	6.89145	5.66968	4.89381	5.01164	3.1314	2.18194	0.87969	0.527469	2.91349	0.552204	2.76375	1.39565	1.37937	0.539614
SELENON	32.3061	37.8643	39.5017	31.8684	43.7606	35.4302	43.5524	32.0177	21.8605	18.3606	25.4623	24.7373	20.1754	15.7357	11.6369	16.9207	17.8914	15.166
MTFR1L	159.952	168.299	160.065	163.206	170.529	183.722	193.515	162.116	189.132	219.054	202.017	195.953	186.9	197.535	206.131	220.86	211.172	234.03
LOC646471	3.28117	2.94433	4.39269	3.28657	1.95323	3.94579	9.66299	4.07997	5.13027	8.42702	4.04776	7.03499	4.31194	4.37143	6.58801	10.8857	4.94939	5.94769
AUNIP	19.4954	21.362	18.6793	16.407	17.5152	14.5706	12.9478	17.8429	19.7702	23.7787	24.8453	27.4891	10.6271	14.3146	15.0263	11.2707	4.70132	7.30363
PAQR7	0.419809	0.668744	0.868252	0.060624	0.564005	0.728245	0.0857662	0.0909459	1.70653	0.94069	1.18753	0.126529	0.977086	0.335161	0.893261	0.409269	0.481282	0.776654
STMN1	1281.71	1400.06	1288.34	1859.72	1903.36	1630.95	1672.12	1686.35	2022.01	1562.38	1465.23	1495.61	1848.08	2073.5	1799.53	1835	2222.01	1965.61
MIR3917	0	0	0	0	0	0	0	0	0	0	0	0	0	0	0	0	0	0
PAFAH2	22.4406	19.1071	18.5921	19.376	17.8553	25.6745	19.4212	15.2484	14.6141	4.4555	14.8976	12.9657	12.0096	13.7248	11.6952	7.16576	9.05411	8.43879
EXTL1	1.29179	0	0.620425	0.6688	0.263316	0.169548	0.141925	0	0.203499	1.25981	0.648033	0.34262	1.86185	0.622836	0.0152702	0.0181084	0	1.09047
SLC30A2	0	0	0	0	0	0	0	0	0	0	0	0.306092	0	0	0	0	0	0
TRIM63	0	0	0	0	0	0	0	0	0	0.2743	0	0	0	0	0	0.411173	0	0
PDIK1L	26.7808	25.0168	28.4489	28.9904	29.7702	30.6681	25.8703	26.0098	24.696	32.9454	25.3467	25.0804	29.0479	31.2963	37.832	40.9055	15.6499	26.6876
FAM110D	0.649195	0.213927	0	0.698408	0.598639	0.101125	0.574305	0.615865	0.726751	2.33205	1.48655	1.36655	0.333521	0.585257	2.50323	0.656967	1.80413	0.364726
C1orf232	0.454217	1.28862	2.41116	1.36287	0.771557	1.78848	2.24566	3.9688	1.40356	5.18824	6.55868	3.31297	5.16838	1.79893	5.15453	7.25867	6.49176	5.95686
ZNF593	85.8051	73.5132	86.908	83.8775	84.0422	85.3614	82.4954	70.3268	69.5194	86.7527	92.5667	105.397	95.8856	75.5736	97.6037	75.7436	80.9554	97.274
CNKSR1	0.451374	0.361567	0.346575	1.93591	1.74814	1.37398	0.121724	0.0215125	0.541501	0.542712	0.165236	0.838023	0.924485	1.44568	0.600265	0.683359	0.398451	0.39804
CATSPER4	0	0	0	0	0	0	0	0	0	0	0	0	0	0	0	0	0	0
LOC101928303	0	0	0	0.453349	0	0	0	0.102015	0	0.321701	0.587675	0	0	0.276435	0	0	0.134964	0
CEP85	33.675	24.9678	31.5939	35.0796	39.2682	38.892	34.7757	45.391	33.7786	50.4372	49.8664	42.5093	37.869	38.0441	38.397	34.426	23.3083	33.0123
SH3BGRL3	574.244	524.381	553.691	608.529	756.319	572.322	680.078	631.422	574.8	326.521	376.649	395.842	428.442	371.564	343.874	432.305	471.056	403.809
UBXN11	35.7043	32.7124	32.0469	26.3872	29.5524	31.04	27.2763	30.078	25.003	61.0099	48.8	56.753	47.95	35.6724	39.0776	45.3389	40.4427	40.3013
CD52	6.7989	4.58009	4.92727	0.261915	2.2661	2.80602	5.56161	6.25091	4.31598	6.8429	7.23987	0.328261	3.65915	3.70104	6.96503	10.0034	4.9974	4.52472
CRYBG2	0.054991	0	0	0	0.168139	0.0499679	0	0	0	0.436384	0	0	0	0.0113631	0	0.346891	0	0.0298421
ZNF683	0	0	0	0	0	0	0	0	0	0	0	0	0	0	0	0	0	0
LIN28A	5.53637	7.75224	11.4894	6.76972	2.88417	8.92726	9.86209	5.47784	6.22004	17.4749	20.1254	20.294	30.2762	25.2192	22.8887	26.5295	21.5309	28.105
DHDDS	28.6965	34.7235	30.518	30.2072	26.9137	40.9195	26.5538	37.5406	35.5773	26.5761	31.4772	32.7138	34.396	28.4747	24.5228	27.9948	28.5397	37.0635
LOC101928324	0	0	0	0.156038	0.225259	0.334715	0.596026	0.491572	0.964178	1.77161	1.34847	0	0	0.304467	0	0.836525	0.743253	0.9995
HMGN2	2882.84	2821.66	2609.2	2520.31	2675.87	2590.43	2733.36	2963.83	2813.58	2382.06	2321.57	2525.08	1981.44	2322.46	2109.11	2192.37	2103.46	1910.81
RPS6KA1	32.7864	31.1685	33.5974	40.557	22.7031	19.1763	30.4807	24.9764	24.3481	29.4616	26.6179	27.8339	25.694	14.8317	17.976	13.115	19.6014	12.8495
MIR1976	0	0	0	0	0	0	0	0	0	0	0	0	0	0	0	0	0	0
LOC101928728	0.649028	0	1.26984	0	0	0	0.700102	0.965098	0.056627	0.34336	0.380146	0	1.18161	0.482804	0.939071	0.0655065	2.5209	0
ARID1A	11.8257	16.5351	14.8108	19.8761	14.4878	19.1126	19.9302	19.4834	17.6258	19.4075	23.0335	20.5467	26.5647	21.9155	22.7883	20.8553	27.3802	24.4753
PIGV	12.5522	15.1291	9.92599	13.1274	7.87881	13.4101	11.7396	7.53613	10.7303	18.4956	15.3763	15.7529	12.0837	21.9943	12.5234	13.1271	19.1773	17.0029
ZDHHC18	6.88339	9.60574	6.98452	10.9342	10.3368	9.19493	9.38413	8.91545	7.90617	8.89495	9.30632	8.32473	9.97912	7.26535	7.09204	8.68427	6.02731	8.9042
SFN	0	0	0	0	0	0	0	0	0	0	0	0	0	0	0	0	0	0
GPN2	10.5726	14.9199	14.2348	19.6165	22.3072	13.4159	15.0005	9.0877	13.8098	16.5033	15.0211	17.9237	17.5036	15.7463	20.7925	17.3169	19.0948	19.2087
GPATCH3	25.3274	27.6434	28.7793	33.951	33.6156	38.6771	29.746	29.8088	29.8576	43.0187	44.4536	43.5237	34.0702	41.8178	48.9091	41.1322	55.3553	47.7299
NR0B2	0	0	0	0.734115	0	0	0	0	0	0	0	0	0	0	0.210716	1.12446	0	0
NUDC	504.931	485.35	540.251	497.461	504.566	459.305	463.766	431.97	487.889	530.253	548.668	517.546	420.588	453.759	413.484	441.255	406.191	430.224
KDF1	0	0	0	0	0	0	0	0	0	0	0	0	0	0	0	0	0	0
TRNP1	3.9418	3.21055	3.34616	5.60734	6.53585	2.40564	2.67072	4.17792	4.0744	22.7069	17.7681	18.569	19.2129	15.5001	25.6939	23.6778	16.174	17.0809
TENT5B	3.70525	2.7886	4.38005	1.20536	2.46821	1.95846	0	2.10064	0.554645	4.45503	11.7613	10.3412	12.3175	13.0358	25.6743	20.7762	22.8132	18.5303
SLC9A1	3.95774	4.17016	4.37731	4.90052	2.70568	2.54502	7.77211	5.97799	3.66559	5.00753	5.92902	8.9952	6.8867	5.24657	5.64868	9.15674	8.43096	5.71633
WDTC1	4.53542	5.40046	4.46192	6.32177	4.31013	5.41316	8.50647	4.2881	3.22183	8.78405	6.61125	8.51801	10.0564	11.3728	8.77661	7.99534	15.1489	6.3194
TMEM222	64.3093	64.7975	62.4522	58.2732	59.585	62.3203	61.4703	63.7451	57.4692	72.5368	65.4574	61.3233	68.363	59.7441	60.5274	69.0113	70.1968	58.5163
ACTG1P20	4.21984	2.91851	5.54241	3.59346	4.38396	5.61321	5.61168	2.14594	3.76005	7.19217	2.87985	5.63218	4.15809	3.91037	6.25976	6.32551	4.74549	4.1683
SYTL1	0.0297963	0.417689	0.0338937	0.0315542	0.0303681	0.0812236	0.0535684	0.965661	0.129985	0	0.0727173	0	0.0678083	0.95433	0.1902	0.0751836	0.0751507	0.242544
MAP3K6	1.65076	3.85243	2.46918	4.30843	4.11999	4.00386	2.44783	4.29926	2.46661	1.75038	1.20542	1.58584	5.62024	4.4854	2.80719	3.78811	3.52419	5.11393
FCN3	0	0	0	0	0	0	0	0	0	0	0	0	0	0	0	0	0	0
CD164L2	0	0	0	0	0	0	0	0	0	0	0	0	0	0	0	0	0	0
GPR3	8.23694	10.5732	8.78595	6.03452	4.32137	6.20849	6.91875	4.71087	5.77288	14.4172	7.34881	5.76612	4.88601	3.26458	3.93625	5.96259	11.3751	3.40742
WASF2	9.3837	9.20235	8.84011	8.66619	8.47004	7.69931	8.34825	8.61972	6.76718	14.7866	14.8948	16.5517	14.2886	12.5851	14.8206	14.1551	18.5232	12.0752
AHDC1	0.544375	0.526911	0.505707	0.451585	0.961692	0.577091	0.481189	0.614029	0.771813	0.916346	0.841407	0.505345	1.37306	0.468697	0.916995	0.721138	0.91533	0.590834
FGR	0.0388455	0.0194479	0.0220936	0	0.336524	0	0.0349187	0.185138	0.0211827	0.0467062	0.0474009	0	0.0663015	0.0401343	0.061991	0.0245043	0.0489871	0.0263504
LINC02574	0	0	0	0	0	0	0	0	0	0	0	0	0	0	0	0	0	0
IFI6	12.4893	15.891	13.3434	11.1801	10.2676	15.612	12.9015	16.5089	5.64408	43.5151	36.0372	43.1911	52.3694	28.8373	35.0535	23.9836	34.3715	32.7647
FAM76A	4.90508	6.66889	6.79177	3.60127	5.25476	4.5567	5.35306	4.40664	4.35825	6.06723	6.88414	4.34349	4.79672	5.35926	4.91002	5.45684	2.64818	4.35845
STX12	62.2107	59.8355	69.2948	49.3704	65.0517	52.9692	64.5016	61.2203	55.8417	60.0087	36.6568	35.9301	40.1532	49.1293	53.6643	53.0361	45.1485	67.4529
PPP1R8	37.9651	42.0579	34.3248	37.5998	37.2939	37.0211	46.6577	37.3802	29.9919	59.8446	40.6483	61.0854	51.1649	58.4346	47.1297	60.4024	50.9014	57.013
SCARNA1	0	0	0	0	0	0	0	0	0	0	0	0	12.2597	12.9271	0	0	0	13.6741
THEMIS2	3.09181	2.9686	2.96293	0.426097	1.31658	1.65485	2.55083	1.15059	1.10859	2.87721	6.09843	5.2797	1.54217	1.5972	1.62214	3.66026	2.21656	0.804443
RPA2	248.945	226.199	218.71	220.392	236.724	211.17	225.321	235.911	241.181	291.92	294.688	313.772	173.301	202.026	210.028	213.563	173.03	174.238
SMPDL3B	0	0	0	0	0	0	0	0	0.422942	0	0.20703	0.0321427	0.33095	0.425711	0.773585	0.947945	0.0305655	0
XKR8	0.642856	0.0107282	3.51003	4.08469	2.0311	2.1905	0.866805	0.408513	2.87454	25.7132	28.6059	31.6854	36.6595	19.5049	29.1011	28.4812	29.5631	16.8615
EYA3	2.40816	2.14439	1.72514	2.61837	1.88294	2.12973	2.6522	2.20785	2.5562	3.85694	5.41723	5.33888	4.10502	3.10058	5.58363	6.12859	4.28871	4.5515
PTAFR	0.539244	0	0	0	0.659511	0	0.0121183	0	0.0441079	0	0	0.715116	0	0.348209	0	0.0170081	0	0.36579
DNAJC8	378.248	357.293	361.736	326.861	337.48	347.926	360.53	346.142	391.234	432.037	400.84	395.613	358.747	387.792	386.501	398.114	298.069	421.919
ATP5IF1	86.6932	93.4068	96.8421	69.3398	83.1649	82.6408	88.1387	90.6339	93.6663	88.4908	88.1007	101.655	100.146	79.9717	92.7421	87.2576	70.9319	82.8548
SESN2	53.395	64.6843	77.1989	38.2555	70.2557	80.2142	76.1712	66.5167	59.4145	31.594	31.0271	20.9258	28.9894	22.7587	26.5197	32.9307	33.8724	19.0792
MED18	22.7084	18.5061	27.2482	16.2993	19.4797	23.7292	26.4516	17.0459	13.8621	13.3294	10.3527	5.73015	14.2474	10.8511	16.2739	11.8577	16.9435	17.2439
PHACTR4	35.9258	32.6552	36.7368	35.684	41.4039	41.4066	41.2939	39.6406	32.9958	36.4947	34.85	35.9573	48.8942	37.6242	43.607	42.0864	39.9668	38.9668
SNHG3	10.6533	9.8621	7.13267	8.23641	7.84573	8.55334	10.6473	10.0754	11.7995	14.9442	14.4771	14.0004	8.17943	12.2183	12.9794	14.9753	11.3383	17.1788
RCC1	86.0725	71.8121	68.0797	95.3917	81.017	87.0622	93.7299	72.9832	79.4041	79.7674	76.3125	67.3805	52.8892	61.256	51.6881	65.3481	48.0873	52.6745
SNORA73A	0	0	0	0	0	0	0	0	0	0	0	0	0	0	0	3.51609	0	0
SNORA73B	6.75395	0	0	0	0	0	0	0	0	0	0	0	0	0	0	0	0	0
TRNAU1AP	17.7779	19.5862	22.2597	17.4518	22.7166	26.4102	20.4308	19.5845	20.6038	28.2259	19.0636	18.4768	22.5681	18.1297	24.2334	27.4839	13.6807	19.2242
SNHG12	0.650721	2.00118	2.51152	0.55571	0.564575	1.00332	1.92699	1.35164	0.150537	0.700271	0.43945	1.01807	0.715433	0.47764	1.25001	0.275391	0.24117	0.111449
SNORD99	0	0	0	0	0	0	0	0	0	0	0	0	0	0	0	0	0	0
SNORA61	0	0	0	0	0	0	0	0	0	0	0	0	0	0	0	0	0	0
SNORA44	0	0	0	0	0	0	0	0	0	0	0	0	0	0	0	0	0	0
SNORA16A	0	0	0	0	0	0	0	0	0	0	0	0	0	0	0	0	0	0
RAB42	0.24249	0.75539	2.92692	0.256796	0.0274604	1.22411	0.460173	0.975928	1.39577	2.65643	1.75894	5.19882	3.15776	0	1.28991	0.781825	0.985348	1.93733
TAF12	42.0567	49.3658	55.846	47.1867	50.0371	47.2437	47.4814	42.9824	56.817	48.3685	47.7829	50.8319	48.2474	57.8528	48.928	49.5341	44.3784	57.6659
LINC01715	0.672567	0.207212	0.470803	0.383517	0.0527288	0.470102	0.139518	1.97259	0	0.49764	0.505043	0.548876	0.883028	0.748334	0.969612	1.69706	1.8268	0.140378
RNU11	0	0	0	0	0	0	0	0	0	0	0	0	0	0	0.629294	0	0	0
GMEB1	8.33628	6.33944	6.29778	7.61817	8.16948	5.27692	9.30405	12.7586	7.03298	11.5978	9.00406	10.0969	8.43732	10.9177	7.06723	12.0442	8.86117	7.44991
YTHDF2	239.626	249.642	289.245	310.38	281.736	295.447	327.647	313.305	297.382	323.607	322.289	313.379	324.6	355.809	382.989	371.841	406.547	409.422
OPRD1	0	0.00619946	0.105643	0	0.182997	0.0112518	0.00556555	0.123935	0.0270098	0	0.0982156	0	0.0845402	0	0.085631	0	0	0
EPB41	16.2633	19.1094	16.9192	28.5152	33.5046	27.2596	25.8011	27.4187	20.6376	24.6199	19.2681	21.3797	23.9956	23.4287	22.2885	25.4151	21.0652	27.2574
TMEM200B	0.510568	1.93338	0.129505	2.06009e-10	0.289095	0.236704	0.313723	7.95319e-11	3.55044e-10	0.905113	0.894703	2.74168	1.65533	0.68726	1.26725	0.201756	1.33806	0.346809
SRSF4	224.846	224.936	215.721	264.63	242.715	240.998	224.113	217.695	251.842	247.16	299.703	283.92	247.622	244.309	244.77	256.605	247.159	294.099
MECR	11.9402	9.85785	13.2892	11.413	8.23351	10.9866	14.7471	8.83429	13.9031	18.9781	19.2712	17.3531	21.9805	12.2904	17.5386	17.6176	20.1736	15.1511
PTPRU	0.964676	2.67171	1.69269	2.53224	9.4449	0.540855	6.23616	4.95959	3.79423	10.8955	12.8609	11.6634	10.4863	12.0874	8.53801	3.88424	6.21206	8.47907
LINC01756	0	0	0	0	0	0	0	0	0	0	0	0	0	0	0	0	0	0
LINC01648	0	0	0	0	0.464458	0	0	0	0	0	0	0	0	0	0	0	0	0
MATN1	0.38568	0	0.360361	0.348002	0.411907	0	0	0	0.116353	0.384667	0.0367574	0	0.131962	0.277768	0	0	0	0.54733
MATN1-AS1	0.630124	0.225406	0.863165	0.42261	0.234215	0.204551	0	0	1.19432	0.770003	0	0.70902	0.810074	0.0915797	0	0	0	0.122709
LAPTM5	1.37788	2.01644	1.29609	0.028061	1.13426	1.34833	2.00081	1.61649	1.73393	1.21067	1.19635	0.913637	1.14573	1.64261	1.36725	1.03634	0.735144	0.898723
MIR4420	0	0	0	0	0	0	0	0	0	0	0	0	0	0	0	0	0	0
LINC01778	0.339327	0.679534	0.192994	1.01815	0.0576399	0.154166	0.4067	0.161723	0.123358	0	0	0.224999	0	0.175293	0	0	0	0.230179
SDC3	81.4482	100.2	84.8933	94.1427	100.248	70.0067	99.9425	88.3222	61.4196	74.7133	76.1131	66.0804	69.8175	52.2035	64.2606	43.2074	43.5976	60.8364
PUM1	118.713	149.453	138.182	164.537	148.87	165.712	172.327	168.896	168.731	208.623	221.792	205.874	241.448	230.955	272.199	251.708	256.941	238.874
SNORD103A	0	0	0	0	0	0	0	0	0	0	0	0	0	0	0	0	0	0
SNORD103B	0	0	0	0	0	0	0	0	0	0	0	0	0	0	0	0	0	0
SNORD103B (2)	0	0	0	0	0	0	0	0	0	0	0	0	0	0	0	0	0	0
SNORD103A (2)	0	0	0	0	0	0	0	0	0	0	0	0	0	0	0	0	0	0
SNORD103C	0	0	0	0	0	0	0	0	0	0	0	0	0	0	0	0	0	0
NKAIN1	121.738	89.754	96.8552	155.795	167.595	134.252	141.188	106.726	103.326	80.8472	82.0016	86.8932	73.9499	117.322	78.8036	98.1577	187.553	112.597
SNRNP40	291.178	270.168	249.918	299.543	258.761	277.65	282.341	292.549	255.76	366.334	371.652	336.906	256.559	290.211	277.443	281.062	261.84	273.889
ZCCHC17	52.6858	55.2948	44.2863	49.895	52.0748	52.8938	54.621	53.9983	46.9634	58.202	40.3068	48.544	53.8843	45.9173	39.1676	43.8333	37.6794	37.9693
FABP3	4.90027	4.73446	6.60093	7.01019	9.02481	2.14821	3.323	5.7772	3.51598	3.77286	2.62259	3.53426	4.20634	3.15318	4.7103	2.33192	1.84304	3.61563
SERINC2	27.4986	27.4897	27.908	27.5088	31.3833	23.0211	32.1928	30.1743	26.1942	13.7433	12.0576	11.5694	17.1997	12.858	12.5015	14.578	18.411	16.0145
LDC1P	0	0	0	0	0	0	0	0	0	0	0	0	0	0	0	0	0	0
LINC01226	0	0	0	0	0.364639	0	0	0	0	0	0	0	0	0	0	0	0	0
TINAGL1	0.0252896	0.151934	0.0287673	0	0.128875	0.114898	0	0	0.0275812	0.0608142	0.0617189	0.0335377	0.0863285	0.078386	0.080716	0	0	0.0343099
HCRTR1	0	0	0.295134	0	0.0881449	0.130975	0.155485	0	0.565931	0	0	0	0	0	0	0.145483	0	0
PEF1	194.782	194.63	213.612	185.603	170.043	199.611	152.657	197.487	176.264	195.781	223.118	207.777	197.658	200.378	184.312	187.983	238.697	191.773
COL16A1	0.0745429	0.213256	0.0121134	0.045109	0.0651202	0.0580576	0.03829	0.0710543	0.574889	0.243274	0.0259887	0.0423664	0.0363514	0.253053	0.203928	0.0537402	0.0537167	1.0691
ADGRB2	9.76218	8.20965	7.70898	4.95546	11.5684	8.12819	7.18888	8.90156	6.65422	2.4615	4.59014	6.12531	5.87533	2.46942	4.01272	3.63888	4.38764	3.54363
MIR4254	0	0	0	0	0	0	0	0	0	0	0	0	0	0	0	0	0	0
SPOCD1	0	0.0291572	0.0165619	0.00770934	0	0.145527	0.0130879	0	0.015879	0	1.10152	0.0193083	0.215371	0.0752139	0.0154899	0.0183689	0	0
PTP4A2	261.384	255.152	241.771	248.874	237.18	245.929	241.195	234.827	218.39	232.535	226.851	227.478	205.057	218.078	198.503	215.611	180.448	206.772
KHDRBS1	215.568	257.256	231.071	276.633	278.531	256.112	265.557	257.214	256.25	274.674	285.555	280.11	310.333	298.864	289.109	306.773	293.458	300.806
TMEM39B	12.0549	6.15308	5.77059	10.3292	9.32794	6.36789	10.6952	5.45871	6.6449	5.18775	14.4546	9.05094	11.6043	8.56438	11.9348	6.7961	12.0693	9.756
MIR5585	0	0	0	0	0	0	0	0	0	0	0	0	0	0	0	0	0	0
KPNA6	34.3188	29.0687	31.1586	32.2679	38.1773	37.8709	36.5729	33.3653	28.0134	37.1736	38.1812	38.8582	46.0986	38.1988	47.5657	45.1459	49.6116	42.4928
TXLNA	48.9231	57.3389	61.7336	66.1178	63.9529	59.1017	55.1424	69.7354	58.6193	82.1683	99.4798	74.9271	86.5847	77.2404	95.3491	78.6044	93.0818	84.8643
CCDC28B	44.1737	50.4406	39.2132	32.9843	43.4324	43.2867	47.9301	46.2013	51.5392	40.9487	36.231	35.9755	32.1687	38.6233	34.0766	29.417	38.7104	26.792
IQCC	12.7052	11.8752	18.4442	10.6878	14.3066	10.7533	10.9143	9.205	7.31932	22.5138	11.0337	19.0569	9.7933	9.65977	10.8871	13.4762	5.36226	16.5071
DCDC2B	0.17148	0.128777	0.877756	0.0907234	0.175947	0.155792	0.502781	0.2043	0	0.310156	0.156785	0.683732	0.146811	0.177296	0.41144	0.379045	0.216255	0.349828
TMEM234	10.0775	11.0501	10.4036	12.5462	8.23948	12.1544	11.9823	11.1667	11.1374	18.483	15.7268	19.4351	12.4375	14.9484	13.8761	13.5151	9.25441	13.6682
EIF3I	394.026	368.735	411.373	360.841	364.239	350.153	348.859	305.828	410.269	383.615	404.578	375.098	357.439	396.11	367.225	375.656	376.403	361.313
MTMR9LP	0.645364	1.11842	1.80704	1.39316	0.91073	0.766848	1.09331	1.15934	1.35354	6.38673	6.3	5.03633	5.6205	3.84678	7.52614	5.48025	5.44655	7.74526
FAM167B	0	0	0	0	0	0	0	0.17419	0	0.292962	0.0743299	0.969371	0	0.062935	0.324029	0	0.384086	0.495845
LCK	0.0261139	0.0261478	0	0	0.0266151	0	0.0234741	0	0	0.125593	0.0318653	0	0	0.0269803	0	0	0.0329316	0
HDAC1	190.924	181.463	181.828	195.496	187.343	187.689	181.857	186.324	204.006	246.014	275.114	241.562	285.843	242.422	287.644	246.991	201.7	247.53
MARCKSL1	3202.03	3163.75	3149.9	3922.38	3682.65	3433.72	3581.27	3309.36	3319.74	3010.29	3125.87	2994.13	3365.44	3404.4	3345.71	3218.25	4519.76	3321.48
FAM229A	2.31072	0.991595	2.44073	0	2.10274	0.524913	2.07714	1.02263	1.35006	1.48838	4.02806	5.69095	0.56342	2.98424	3.16074	3.33174	4.78728	2.23922
TSSK3	1.07138	0	0.705571	3.1052	0.517237	0.153714	2.68649	0.698745	1.10697	0.406796	0.412847	1.34603	0	1.63127	0.599913	0.924839	1.63554	2.67755
BSDC1	43.1354	36.1593	49.5036	47.3116	45.8015	52.0626	63.2482	49.6033	51.4327	72.3513	75.1669	68.9964	97.1913	88.5042	74.7103	101.593	130.067	102.545
ZBTB8B	2.81459	1.60721	2.99194	3.12824	1.34265	2.67188	2.3684	1.91358	2.78522	4.35992	3.09981	3.46424	2.09756	1.95103	3.76454	2.37676	2.81231	1.28706
ZBTB8A	9.02738	8.38615	7.70969	10.2894	9.91093	10.6062	8.39325	6.47212	9.42756	10.5895	9.05118	8.57201	8.27321	8.3921	5.87955	7.73334	6.31142	8.08927
ZBTB8OS	11.947	15.8291	17.5986	20.4997	17.7295	16.7227	18.6927	17.3915	18.6448	16.949	17.7043	20.285	18.2013	16.6042	15.4358	18.3836	13.6162	15.5301
RBBP4	198.236	202.765	188.313	217.864	215.126	201.228	203.408	227.714	209.627	240.666	215.229	240.932	213.968	227.583	224.48	220.682	198.648	219.139
SYNC	0.758591	0.0461039	6.81112e-08	0.0951954	0.0441463	2.32978	1.32811	0.0431173	0.165422	1.46144e-07	0.67128	0.0682339	0.0544686	0.162566	0.0486618	0.232235	8.07572e-08	9.83857e-08
KIAA1522	0.481041	0.314556	0.770533	0.301494	0.860478	0.249771	0.35299	0.860909	0.438975	0.578382	1.22189	1.7836	1.57505	0.933144	2.94531	1.32526	1.48562	2.93012
YARS	179.743	203.189	226.075	148.424	190.943	229.73	178.424	181.386	183.899	140.721	152.116	156.309	118.634	119.239	107.701	112.415	117.454	114.192
S100PBP	16.8795	29.4378	25.4532	27.2901	36.5517	28.5525	24.8039	33.9165	23.0991	39.7843	35.8675	44.8706	31.9996	40.6855	35.4291	40.0861	31.8046	37.32
FNDC5	29.2817	28.1771	31.6509	48.2613	78.4021	45.7407	64.4943	52.2583	64.3103	121.219	131.773	134.805	247.672	279.08	282.137	249.417	358.859	362.736
HPCA	1.25479	0.917804	1.12227	3.17829	3.72304	0.834184	3.45135	2.46599	0.678635	0.575877	0.586514	1.28432	1.93728	1.19788	0.914241	1.12456	1.53901	1.6212
TMEM54	33.6474	16.2818	21.6619	19.98	32.1941	15.6924	21.4793	18.0416	24.2463	9.61528	7.22312	8.13651	11.0402	6.35693	5.7162	3.90622	4.97461	5.39668
RNF19B	19.8941	20.4171	25.6584	17.0847	27.2643	30.0706	29.7355	20.5341	15.8088	17.797	18.3582	18.6765	25.6423	23.4468	18.7373	19.9139	17.9333	19.8519
AK2	41.4387	37.6656	45.4865	39.3132	40.3257	33.2727	36.5765	36.4416	34.9787	73.709	59.9019	62.3592	49.2821	55.0536	61.9587	57.9198	42.3229	61.8993
AZIN2	2.26198	3.14116	1.94433	2.75312	3.24424	2.19951	2.41054	1.87319	1.97579	5.82091	4.15898	2.959	4.86815	4.35681	3.82208	3.13786	3.98837	2.67998
TRIM62	10.3718	5.68852	6.14756	22.9237	16.9697	13.6004	14.3057	14.4963	16.6814	8.61729	8.47884	4.98406	10.6745	18.2411	19.5892	17.5144	23.3117	19.2095
ZNF362	15.5891	23.0863	20.4305	21.9256	30.2824	20.8954	20.9905	26.1601	26.0305	17.9248	25.1255	21.6182	27.337	21.8676	29.46	23.528	28.8596	25.8904
A3GALT2	0	0	0	0	0	0	0.101377	0	0	0	0	0	0	0	0	0	0	0
PHC2	169.387	180.969	180.234	371.262	325.953	308.306	317.76	307.225	305.071	207.039	228.2	206.745	362.095	398.3	327.709	322.98	484.99	416.414
MIR3605	0	0	0	0	0	0	0	0	0	0	0	0	0	0	0	0	0	0
LOC101929464	0	0	0	2.36875	0	0	0	0	0	0	0	0	0	0	0	0	0	0
ZSCAN20	2.76666	1.53903	8.69638	3.12804	2.08417	2.41679	3.40008	2.43334	2.82786	3.52739	5.8713	4.73248	3.726	3.79746	3.84636	3.25442	2.37654	1.74074
CSMD2	0.194772	0.45229	0.447825	0	0.261864	0.406678	0.257036	0.0158005	0.144627	0.0797226	0.333747	0.351722	1.05154	0.359652	0.193989	0.167305	0.33969	0.0393553
HMGB4	0	0	0	0	0	0	0	0	0	0	0	0	0	0	0	0	0	0
CSMD2-AS1	0	0	0	0	0	0	0	0	0	0	0	0	0	0	0	0	0	0
C1orf94	0	0	0.508195	0	0	0	0.530108	0.647293	0	0	0.305287	0	0	0	0	0	0	0
MIR552	0	0	0	0	0	0	0	0	0	0	0	0	0	0	0	0	0	0
GJB5	0.936593	0.682042	0	0.586092	0.390505	3.13337	0.841914	0	2.04292	1.27968	1.76625	0	0	0.219924	0	0.590815	0	0.866356
GJB4	0	0	0	0	0.570012	0	0	0	0	0	0	0	0	0	0	0.0504001	0	0
GJB3	1.19417	1.0005	0.720774	0	0	0.243591	0.701029	0.650445	0.318949	0	0	0.840299	0	0	0	0	0	0
GJA4	13.7364	28.1319	110.268	2.11041	5.8031	2.26351	4.86233	21.472	16.1842	16.6872	31.0482	23.1245	24.579	16.5452	21.8452	11.9874	6.91108	14.6286
SMIM12	48.1255	42.5051	41.3382	39.008	30.4732	37.5923	34.8628	36.2067	34.2972	29.9865	37.1021	26.5573	29.0998	29.9525	27.422	24.0188	30.3223	29.9632
DLGAP3	1.95669	2.06235	1.84086	1.43335	1.85929	0.735245	1.86469	1.54258	0.577622	0.283024	0.394947	0.0195102	0.0167402	0.136801	0.156519	0.334098	0.742115	0.139716
LOC653160	0.18342	0	0.0347738	0.971206	1.1528	1.19444	1.70374	1.22385	0.833501	0.0735121	1.41751	1.58107	0.834829	0.536932	0.0975693	0.0385679	0.693919	0.165895
TMEM35B	20.2679	16.4227	17.0962	7.99108	8.89835	16.7166	13.2859	14.5044	8.77376	16.7211	18.1873	29.1939	17.1724	18.8141	21.2974	24.0756	13.2122	16.5828
ZMYM6	15.8686	17.2424	11.3506	13.8827	19.2035	15.8927	12.7358	14.5355	7.91014	11.4695	12.9182	20.1928	16.8645	12.497	14.6059	12.518	7.99608	18.0067
ZMYM1	9.39398	13.395	9.47037	10.9097	7.77398	7.83439	12.2973	8.54812	11.9359	14.1762	12.7064	9.66482	12.4249	8.80592	11.9325	13.8387	8.77	12.577
SFPQ	330.989	340.672	347.67	416.519	422.323	389.457	398.103	398.274	341.821	497.62	510.56	492.199	562.968	508.985	556.551	510.724	457.935	493.37
ZMYM4	35.8421	43.2164	36.4686	49.9481	40.2711	49.507	46.6819	37.561	42.414	46.8892	51.4373	48.3984	61.4792	51.2362	62.2543	51.7561	32.5093	52.6258
ZMYM4-AS1	1.41158e-07	2.50716e-07	9.56741e-08	1.86709e-07	2.46098e-07	2.34704e-07	1.62199e-07	6.0458e-08	1.09946e-07	1.88996e-07	3.70202e-07	3.46754e-07	1.08591e-07	1.63474e-07	2.02638e-07	1.86646e-07	0.325535	3.22712e-07
KIAA0319L	76.415	60.5656	75.2198	88.2913	70.6611	71.2637	81.5752	65.8346	72.8888	83.0649	85.2214	75.3785	99.7149	88.3907	86.057	94.4876	90.9513	93.0463
NCDN	16.1302	16.65	16.1167	12.8938	20.7718	17.8541	14.0797	19.3081	11.1052	14.9949	15.5885	15.6509	17.8579	14.9924	11.1644	18.7395	20.8617	17.0252
TFAP2E	0.694387	0	0	0.87153	0.104846	0	0	0.269659	0.308533	0	0	0.0341059	0.204846	0	0	0	0.0648648	0
PSMB2	149.734	155.046	130.722	160.63	157.724	160.45	165.459	127.333	135.109	125.112	86.4914	143.122	123.962	122.341	128.49	139.181	124.931	110.214
C1orf216	6.48963	3.15402	2.26642	2.55207	3.5585	3.53465	7.04467	2.78547	4.15968	18.6173	14.6801	15.8535	19.1949	18.5464	34.6827	19.6308	22.2306	16.2443
CLSPN	21.7937	18.5916	20.7284	20.3937	23.8212	18.3937	23.6026	20.6078	15.3722	19.3352	16.2057	23.6093	7.54347	10.4845	12.488	11.7636	6.06346	10.6091
AGO4	4.52298	7.29167	4.40486	8.22653	7.25421	10.2069	8.91718	3.16062	4.44552	9.67948	5.62913	6.37236	9.09787	8.41876	9.52382	10.8885	11.1803	9.82647
AGO1	15.0735	17.5296	15.4174	27.2228	26.9908	18.5302	22.4848	19.3909	13.5535	20.4046	19.3228	20.07	30.6607	22.5293	26.9622	24.5067	25.0434	24.3203
AGO3	3.52851	2.75154	3.35117	3.53625	2.76334	2.63695	3.41316	3.17457	2.87378	1.82402	2.94323	2.04294	3.17525	3.08017	2.02916	4.22399	2.927	2.95384
TEKT2	2.90364	6.97777	3.52312	8.32284	5.80035	7.88004	4.6286	3.80104	4.81345	17.6888	25.5578	15.1459	19.2951	11.8399	14.416	18.5119	12.0104	11.7654
ADPRHL2	113.624	103.591	112.477	92.5028	89.7024	107.182	80.875	91.9706	121.5	162.894	153.102	165.023	118.614	112.665	109.751	137.731	142.804	132.631
COL8A2	0	0.012371	0	0	0.0251843	0.0224529	0.0111061	0	0	0	0	0.114692	0	0	0.0920106	0.155874	0	0
TRAPPC3	62.6545	63.8725	63.2973	51.8541	56.2773	67.0678	71.9984	67.9403	68.7804	79.1512	76.3934	87.4966	79.6985	76.7347	78.7006	75.3309	61.3132	70.1803
MAP7D1	31.4835	37.5742	36.6036	45.4772	42.4701	39.4326	39.6243	39.0359	32.8357	33.3949	38.1255	37.5584	41.9892	43.0617	45.7965	40.1841	51.5148	41.0435
THRAP3	161.052	132.259	147.829	157.335	136.392	146.26	156.849	141.198	150.659	177.739	183.425	182.665	159.321	161.014	156.485	183.605	183.821	165.028
SH3D21	0.0443054	0.0221814	0.226791	0.187677	0	0.0402583	0.0398266	0.0633478	0.02416	0.399531	0.594696	0.323155	1.20993	0.457753	0.047136	0.0279484	0	0.901622
EVA1B	15.1878	17.9978	12.4157	12.9359	12.8284	11.2682	5.59458	10.1826	9.72562	24.0131	29.8111	27.0397	35.9373	23.4655	29.8455	20.5676	13.8229	15.5009
STK40	110.472	104.397	139.192	114.716	99.3682	114.194	103.868	106.289	91.5115	100.051	109.903	105.484	118.417	99.3019	107.915	86.0558	101.288	96.8972
10	207.266	228.221	221.652	141.215	179.181	181.202	164.095	143.73	174.619	139.282	144.996	127.381	133.719	125.505	98.1224	110.605	135.764	125.217
OSCP1	12.5241	14.4486	12.9688	13.7315	12.9032	16.297	19.4109	10.2186	10.5411	13.5853	16.2998	15.5256	10.3395	19.7258	15.2794	13.9544	13.2187	14.9596
SNORA63C	0	0	0	0	0	0	0	0	0	0	0	0	0	0	0	0	0	0
MRPS15	185.829	172.827	164.803	165.126	163.299	169.734	148.598	175.92	152.495	181.693	212.279	205.417	199.257	176.86	193.708	175.186	157.705	162.763
CSF3R	0	0	0	0	0	0	0	0	0	0.0198735	0.0201692	0	0	0	0	0	0	0
GRIK3	0.735429	0.632924	0.138274	0.482738	2.09996	0.972002	1.1528	1.67431	0.821954	0.124233	0.77132	0.145084	0.739997	0.753549	0.00646624	0.709297	2.46037	0.808088
MIR4255	0	0	0	0	0	0	0	0	0	0	0	0	0	0	0	0	0	0
LINC01137	0.242546	0	1.42548	1.3699	0	0	0	0	0.529048	0	0	0	0	0	0.559092	0	0	0
ZC3H12A	0.42137	1.07589	1.43794	0.267738	1.0307	2.18242	0.0189387	1.52627	0.827193	1.64657	1.05406	3.46455	0.863033	1.54549	1.86041	1.14297	1.06276	1.97224
MIR6732	0	0	0	0	0	0	0	0	0	0	0	0	0	0	0	0	0	0
MEAF6	64.2857	65.5155	63.3872	65.4914	60.0434	65.0509	65.1345	62.139	61.6895	56.1915	58.4317	62.296	63.1062	54.7582	56.742	58.5837	58.8246	60.5597
MIR5581	0	0	0	0	0	0	0	0	0	0	0	0	0	0	0	0	0	0
SNIP1	2.97675	4.38847	7.80962	5.79499	7.53951	7.29731	7.6062	5.46961	6.97648	6.56425	5.16258	6.40016	10.2767	7.80002	7.10201	10.7393	7.6356	6.89121
DNALI1	32.8901	38.4045	26.7299	31.1642	33.2521	38.9121	36.1303	29.6005	34.5899	54.042	49.4817	56.8683	48.1626	52.5318	54.3605	52.0602	54.4454	45.0801
GNL2	137.554	135.35	133.199	144.983	141.898	151.478	166.893	129.896	141.785	180.565	172.549	168.334	161.431	138.31	135.016	162.147	100.636	156.738
RSPO1	0.528187	0	0	0	0.0961293	0	0.0339138	0	0	10.4106	6.4912	16.1354	1.0303	0	0.020069	0	0.713661	0
C1orf109	32.6866	24.0906	30.6822	33.429	27.6649	34.3405	22.4207	24.8242	30.1314	49.3202	46.0931	52.9883	43.9965	51.6568	40.6717	57.4031	27.7674	48.0149
CDCA8	192.8	186.863	156.573	197.669	196.674	184.198	180.057	203.072	199.657	215.199	211.32	193.491	218.73	213.06	209.208	202.878	170.896	157.479
EPHA10	0.547236	0.269624	0.0197615	0.469136	0.478061	0.252571	0.265479	0.149036	0.757869	0	0.0105994	0.334059	1.00815	0.152566	0.74854	0	0.197173	0
MANEAL	58.5396	64.6388	63.2527	73.112	66.4942	61.0371	61.5397	61.2861	63.6821	30.5049	24.5358	25.0649	26.3019	18.837	18.8834	20.285	37.6958	19.5211
YRDC	74.6873	73.5264	54.9039	58.8761	72.9734	60.6965	62.629	72.8648	68.8487	81.0742	69.8416	74.8439	69.3163	80.2703	83.28	83.9743	77.7073	87.0172
C1orf122	149.285	149.663	132.853	142.17	140.004	134.534	136.171	128.057	147.442	103.012	100.814	108.273	121.471	105.367	111.534	108.575	132.462	89.3452
MTF1	8.51802	9.27863	5.87397	9.35151	8.18149	6.29366	8.83946	6.69917	8.13259	9.12315	10.5625	8.395	9.11346	8.22994	10.3999	7.37221	9.28456	12.4436
INPP5B	8.3069	7.88745	8.10827	7.5311	11.8349	7.26781	8.54169	6.82598	9.4441	15.7435	11.7093	10.1103	15.2187	11.246	15.5069	15.6091	11.073	10.6121
SF3A3	229.711	208.252	221.689	215.124	210.668	227.989	218.953	220.311	235.758	268.906	250.802	276.188	221.094	221.986	261.32	227.992	217.423	240.054
FHL3	17.243	14.7191	11.3326	20.2892	15.8343	19.941	10.8969	14.3773	15.8421	11.853	7.31108	9.56244	26.4575	12.0207	15.6763	12.0857	11.5972	11.7202
UTP11	156.537	163.652	167.775	163.608	166.758	152.194	153.277	149.397	150.463	145.111	169.922	158.085	150.181	148.557	143.648	151.761	125.912	136.618
POU3F1	6.32304	11.2793	8.83023	14.6078	14.6932	17.7667	14.1484	21.5307	23.51	2.03514	2.70641	2.45108	14.0796	5.16596	7.84473	9.40096	10.1329	3.43133
MIR3659	0	0	0	0	0	0	0	0	0	0	0	0	0	0	0	0	0	0
LINC01343	0	0	0.402389	0	0	0	0.681396	0.0240849	0	0	0	0	0	0	0.752689	0	0	0
LINC01685	0	0	0	0	0	0	0	0	0	0	0	0	0	0	0	0	0	0
RRAGC	7.01698	7.47868	6.39042	6.13168	8.55565	6.98232	7.54595	6.31927	5.79829	7.81579	6.43494	7.56432	9.50288	6.47144	5.97681	8.25538	4.75019	5.37313
MYCBP	18.2163	14.1417	11.9105	9.09783	11.3345	7.81289	15.4299	11.396	9.2043	26.743	17.617	19.4454	16.2016	17.3725	15.6373	19.6057	11.8265	15.1416
GJA9-MYCBP	1.33979e-08	9.0033e-09	0.223767	2.02628e-07	9.1838e-09	0.121754	0.135109	0.0888746	0.0202976	1.30281e-08	2.88328e-07	1.83716e-08	0.05414	0.0951298	0.0400442	1.7596e-08	1.33279e-08	0.426465
LOC105378663	0.249339	0	0	0	0	0.217713	0.299827	0.45813	1.35733	0	0.441033	0.329535	0.763642	0.502498	0	0.31484	0	0.170245
GJA9	2.26428e-33	0	0.214233	0.0267814	0	7.53256e-07	0.0529542	1.86858e-21	1.21532e-24	0	0.127447	6.66838e-32	0.463906	1.22568e-24	1.94311e-10	7.5686e-32	0	4.06805e-08
RHBDL2	0	0.0575303	0.0326783	0.182536	0	0	0.0774715	0	0	0.0690823	0.035055	0.0380974	0.0653769	0	0	0.507414	0	0.42872
AKIRIN1	190.261	194.767	223.85	185.832	164.138	196.427	202.452	197.463	195.615	179.35	180.533	178.887	202.261	208.412	218.603	183.622	187.789	236.433
NDUFS5	525.333	536.433	495.124	475.766	522.853	519.665	534.843	541.192	494.046	479.194	505.677	537.372	502.922	429.043	543.688	479.874	565.447	459.834
MACF1	20.9819	19.1022	22.8452	20.4689	16.9092	18.7112	17.5329	18.3338	17.4415	13.3863	12.6861	12.0443	13.5848	13.3155	14.9325	14.5769	11.5232	15.569
KIAA0754	3.9002	3.36741	3.63955	3.3636	3.51486	1.64818	1.62351	3.71767	2.99705	2.38684	1.89038	2.01315	1.70961	2.31642	2.0954	3.30004	2.14016	2.03837
BMP8A	3.20227	4.21383	2.49728	1.56735	2.94216	3.25113	2.40362	1.1387	2.68015	0.393804	0.454972	0.0723913	0.19748	0.647459	0.168781	0.103304	2.0354	0.916054
OXCT2P1	0	0.032018	0.309176	0.0169315	0	0	0.632369	0	0	0	0	0	0	0.0330374	0	0	0	0
PPIEL	1.69432	1.43805	1.83553	1.76224	0.648157	1.41741	1.36812	0.769569	1.77685	0.0629198	0.310157	0.061687	0.179498	0.374382	0.167021	0.15405	0.226723	0.0480368
PABPC4	14.2561	15.0287	14.67	15.992	16.8327	14.1557	9.44606	13.2386	12.6226	19.902	18.4831	22.1702	21.1548	15.0327	21.3431	19.4228	20.2484	17.6461
PABPC4-AS1	0	2.45608e-10	0	0	0	1.80794e-10	0	0	0	8.71435e-10	2.55919e-10	4.57832e-10	1.947e-10	0	1.3335e-10	3.50797e-10	5.51121e-10	0
SNORA55	0	0	0	0	0	0	0	0	0	0	0	0	0	2.17567	0	0	0	0
HEYL	0.367875	0.637532	1.49681	2.60718	2.58128	0.205705	0.10175	1.26776	0.848711	12.1807	10.7044	6.511	6.61697	8.9465	3.65788	3.53446	34.6332	12.9955
NT5C1A	0.573208	0	0.237103	0	0	0	0	0	0	0.438582	0	0	0	0	0	0	0	0
HPCAL4	6.85001	9.46892	7.46099	4.63494	7.20389	6.0921	8.40261	2.54243	3.88741	2.40525	2.29309	1.67212	0	1.82882	0.748113	1.07071	2.06404	2.10538
PPIE	40.2828	43.7981	41.1847	38.0563	38.0033	39.5141	31.3182	32.3042	45.2884	52.037	51.0281	48.1491	48.2785	51.3395	52.8719	40.8366	50.6621	48.151
BMP8B	0.144328	0.401723	0.1227	0.0633557	0.103822	0.0544127	0.0968378	0.0571118	0.189246	0.144042	0.0438718	0.190409	0	0.0371035	0.0574363	0	0.136158	0.0324553
OXCT2	0	0.0316322	0.664806	0.0167275	0	0	0.766738	0.0602255	0	0	0	0	0	0.195836	0	0	0	0
LOC101929536	0	0	0	0	0	0	0	0	0	0	0	0	0	0	0	0	0	0
TRIT1	8.26322	10.1432	10.7004	10.9651	9.3855	15.9236	10.4464	9.10019	11.537	20.0459	20.4125	17.1213	16.8466	19.2352	18.8527	18.4172	10.1378	15.3099
MYCL	24.804	23.3829	34.0473	58.9723	43.0669	63.8746	49.2663	40.0743	38.8971	112.885	94.5676	95.5258	108.671	96.4912	108.061	88.7771	94.8891	98.29
MFSD2A	69.6241	59.3003	88.6868	50.8752	71.4385	74.0295	72.3803	62.5269	70.631	48.5166	47.966	55.0845	31.9146	36.0882	38.6724	38.6087	18.622	37.875
CAP1	147.647	147.079	149.021	127.279	129.699	141.866	143.07	140.902	134.036	107.266	106.763	119.472	110.408	118.485	116.802	115.271	129.613	116.627
PPT1	260.826	217.763	217.299	218.032	184.421	199.433	218.251	222.526	211.731	276.61	264.178	279.574	229.018	227.018	251.229	234.509	196.457	220.234
RLF	22.7336	21.5675	21.785	18.7325	26.1227	25.5269	24.679	28.2253	16.7074	36.0037	34.2351	37.8815	25.7519	33.7686	31.6211	48.0202	26.1883	30.6538
TMCO2	0	0	0	0	0	0	0	0.791164	0	0	0	0	0	0	0	0.209432	0	0
ZMPSTE24	98.463	87.0774	80.6276	81.2943	84.6812	107.881	96.9282	98.3092	98.6407	106.824	103.752	106.868	117.752	121.803	110.55	139.733	92.5278	126.191
COL9A2	7.88828	2.99738	9.01904	3.23437	13.0593	15.1257	6.3636	6.03456	8.47071	13.4243	12.3652	13.7334	15.8573	25.3486	22.9926	11.2025	30.111	19.0027
SMAP2	41.954	50.7099	61.2584	62.684	56.3218	62.702	55.7241	48.6309	51.3352	34.1864	33.5638	52.032	32.0687	34.2568	37.8354	46.6555	45.365	37.7519
ZFP69B	7.87635	6.15053	9.35389	14.7148	8.53238	11.298	9.93001	10.2464	7.37447	7.38555	10.2155	5.61675	8.37038	6.52549	10.9883	11.8432	4.56028	8.80392
ZFP69	4.78137	8.41952	10.2682	13.117	8.42296	11.8166	3.31615	7.36681	9.70999	10.7792	9.78273	6.53211	13.9297	7.89975	8.57309	10.4265	5.27596	8.80749
EXO5	10.3984	9.15387	12.4972	11.8611	13.0771	10.7116	16.9163	16.6639	12.3901	21.4054	16.668	14.8178	10.6457	20.7963	12.9397	12.984	12.7423	20.2361
ZNF684	5.34549	6.2111	1.95098	4.9646	3.26302	9.55857	5.80726	5.25881	6.48455	5.39609	7.46459	8.41571	1.88654	4.72543	5.38289	4.21952	4.72235	4.3823
RIMS3	11.4513	13.0416	12.0226	12.4551	18.0533	13.1275	16.4371	12.1728	10.1835	6.03866	6.19637	8.66271	6.98974	6.97065	4.97969	5.98544	10.8332	5.75717
NFYC-AS1	3.02463	1.54444	3.75257	4.36884	4.292	4.40099	3.38686	4.5499	5.19485	3.94944	3.65902	4.02175	7.59042	10.3154	5.87468	8.62057	2.35826	8.70312
NFYC	54.8434	54.4306	55.594	64.1693	61.9793	53.7599	62.6393	67.7251	69.7068	79.5952	70.6414	73.3514	80.7414	82.3949	90.9883	82.2715	98.6655	89.7349
MIR30E	0	0	0	0	0	0	0	0	0	0	0	0	0	0	0	0	0	0
MIR30C1	0	0	0	0	0	0	0	0	0	0	0	0	0	0	0	0	0	0
KCNQ4	0	0.0935066	0	0.734648	0.326324	0	0	0	0.0727482	0.192485	0.211627	1.0792	0.713461	0.303235	0	0.0673244	0.471065	1.08595
CITED4	40.5561	37.8529	36.3655	37.7259	26.0079	30.8096	27.2729	33.747	38.0838	59.8814	57.8168	58.163	79.7181	48.908	50.2212	44.2222	51.8106	55.4397
CTPS1	125.457	117.026	126.513	140.908	138.548	123.67	140.339	144.113	114.552	122.976	152.089	162.121	90.6968	95.3811	106.538	111.476	75.0298	98.1528
SLFNL1-AS1	0.0120601	0	0.0414383	0.163054	2.41965e-09	0.0438393	0.0108461	0.0230464	0.0525811	0.116094	0.0588914	0.0607466	0.164674	0.132825	0.0683464	0.076055	0	0.0492302
SLFNL1	0	0	0.123065	0.468926	0.438641	0.0732189	0	0.128333	0	0	0	0.365161	0.213897	0.176775	0.219386	0.169351	0.135835	0.365388
SCMH1	36.5646	35.1213	37.6373	37.1021	62.5813	49.2918	37.5726	43.741	42.4103	48.6395	43.9191	49.7918	45.1872	42.0377	36.0352	49.168	36.1569	47.2693
FOXO6	0	0	0.0454734	0.0846692	0.0407434	0.0181623	0.0179675	0	0	0.0961312	0.0731709	0.291578	0.295669	0.082605	0.0425302	0.050435	0.100826	0.352526
LOC101929901	0	0	0	0	0	0	0	0	0	0	0	0	0	1.36142	0	0	0	0
EDN2	0	0	0.261844	0	0	0	0	0	0	0	0	0	0	0	0	0	0	0
HIVEP3	7.20614	8.19636	4.07893	1.56363	2.29862	3.17351	3.53692	5.45567	3.57453	2.34106	2.34123	2.57939	2.30088	1.8985	1.91178	0.951877	1.45277	1.36479
GUCA2B	0	0	0	0	0	0	0	0	0	0	0	0	0	0	0	0	0	0
GUCA2A	0	0	0	0	0	0	0	0	0	0	0	0	0	0	0	0	0	0
FOXJ3	12.8179	17.4362	13.8078	18.5361	20.7719	15.3963	17.1889	20.0364	11.299	25.1957	18.0426	24.4443	13.2323	13.0264	24.5527	16.2596	17.84	18.2708
RIMKLA	1.71797	1.35431	1.1353	1.30529	0.967186	0.847423	1.56391	0.405493	1.43943	0.57706	0.925051	0.600308	0.148938	0.326819	0.45258	0.743121	0.165066	0.377357
ZMYND12	0.0335178	1.8736	0.379287	0.94681	1.3101	0.120484	0.0296398	0.636415	0	3.12108	1.01299	3.14985	0.870628	0.444769	2.12937	1.63334	2.35962	1.48425
CCDC30	0.922076	1.05517	1.69475	0.489602	1.33299	1.14727	0.916142	0.888396	0.919406	2.04602	1.75849	1.06153	1.69847	1.78084	1.87572	2.80428	0.724578	1.80263
PPCS	12.2278	15.5267	21.2813	12.2135	22.1383	21.3591	16.6237	15.4653	23.5534	41.9258	37.935	38.1059	37.6352	36.0208	34.8195	47.0387	42.9735	42.4918
PPIH	43.4129	39.367	57.2373	35.4777	35.0197	45.8117	40.0341	38.4208	41.7256	54.5018	59.1021	60.6388	50.3754	48.8811	46.8192	51.1861	43.9142	45.3608
YBX1	78.4212	75.7299	70.5666	77.4636	71.4984	71.8159	76.5318	82.3018	64.1543	72.6115	63.9012	64.9614	56.4271	55.5228	63.0668	59.635	61.7852	55.7995
CLDN19	0	0	0	0	0	0.087312	0	0	0	1.48268	0	0.488476	0.65602	0.512933	0.647446	0	0.0807838	0.608357
P3H1	70.3374	57.0535	71.5354	55.3046	52.885	66.5881	53.2069	58.9526	81.4724	118.39	110.732	105.843	130.748	111.339	116.793	93.0992	129.326	140.605
C1orf50	14.0971	14.2044	15.6152	19.6912	19.2661	20.8828	19.9288	15.858	16.0686	17.1393	15.3457	17.7626	22.9645	26.0051	21.2007	21.0731	27.8128	20.6053
LOC105378683	0.117717	0	0	0	0	0	0	0	0	0	0	0	0	0	0	0.149246	0	0
TMEM269	0.481573	0.189435	0.371719	0.63748	0.438228	0.648562	0.394241	0.360671	0.506452	0.186114	0.167896	0.319318	0.352264	0.497551	0.878298	1.04154	0.325339	0.210002
SVBP	207.175	246.585	228.155	247.036	259.501	260.982	245.666	214.731	232.524	288.56	255.017	253.15	309.339	291.883	241.603	264.358	340.329	242.954
ERMAP	2.51096	3.61036	4.27503	2.98152	4.66238	3.98466	3.57462	1.52264	4.04081	3.36453	2.2787	0	2.68013	2.55314	5.16046	2.58215	2.53813	3.69949
ZNF691	47.5182	24.0316	31.6079	30.9278	41.2963	39.3122	24.4084	35.459	40.8669	46.5414	42.7055	42.931	47.169	36.9691	33.2534	44.4583	53.1516	44.2059
LOC339539	0	0	0	0	0	0	0.591993	0	0	0	0	0	0	0	0	0	1.56873	0
SLC2A1	585.229	518.486	551.069	180.841	195.649	218.536	172.922	199.949	189.627	622.258	588.959	498.419	480.613	385.181	350.018	294.379	454.077	355.165
SLC2A1-AS1	3.38723	2.31247	1.1092	0.760893	0	0.652872	1.10721	1.51651	0.335833	3.9801	5.82411	1.15702	1.57672	2.3861	1.09201	1.10073	2.00634	4.45613
FAM183A	1.39909	1.93972	3.18297	0.797802	1.64532	0.684542	0.290229	0.615514	0.821621	2.19981	0.393976	0.285446	0.367379	0.555966	2.40446	0.950455	1.49292	3.50422
EBNA1BP2	243.209	169.653	196.665	163.4	162.408	167.655	166.769	174.498	190.906	210.693	214.813	195.714	137.273	143.916	141.224	118.602	112.53	148.322
MIR6733	0	0	0	0	0	0	0	0	0	0	0	0	0	0	0	0	0	0
CFAP57	0.912922	0.508533	0.988454	6.53721e-20	1.1602	0.378344	0.638493	0.376515	0.688123	0.514683	0.192786	0.822971	0.473693	0.0467104	0	0.342328	0	0.687554
TMEM125	0	0	0	0	0	0	0	0	0	0	0	0	0	0.504012	0	0	0	0
C1orf210	0	0	0	0	0	0	0	0.667394	0	0	0	0	1.4606	0	0	0	0	0
TIE1	0	0	0	1.34951	0.0755107	0.44432	0.812512	0	0.177765	0	0	0	2.04014	0.443972	0	0.785169	1.12118	0.261338
MPL	0	0	0	0	0.0161297	0	0	0.0150853	0	0	0	0	0	0	0	0	0	0
CDC20	429.982	441.562	438.104	442.153	443.299	463.016	421.237	459.723	503.988	443.171	460.655	423.115	475.799	479.4	483.353	432.566	491.564	412.08
ELOVL1	30.5385	25.064	20.3541	23.2931	19.4878	19.9569	16.4331	16.9945	23.0727	15.6115	14.0899	10.8367	12.8263	11.5795	8.95138	13.6509	14.9076	11.2615
MIR6734	0	0	0	0	0	0	0	0	0	0	0	0	0	0	0	0	0	0
MED8	106.344	80.3778	91.7004	64.4007	87.8992	89.1129	75.5579	74.0236	82.1988	124.924	95.1779	110.621	107.952	109.3	87.8825	94.7652	105.408	97.8935
SZT2	0.942633	2.07752	1.15359	2.13172	1.55861	2.38299	3.54847	1.21256	0.95422	2.08832	2.43859	2.80318	2.92305	0.965715	2.45967	2.37262	3.10194	2.33527
SZT2-AS1	0	0.000118964	0.13398	2.30002e-08	1.31326e-08	2.73284e-07	7.43455e-07	6.19863e-07	4.72009e-08	5.95722e-08	2.00364e-08	0	3.74716e-08	9.38597e-09	1.47745e-05	3.27888e-08	1.52218e-08	5.96854e-09
MIR6735	0	0	0	0	0	0	0	0	0	0	0	0	0	0	0	0	0	0
HYI	2.8427	2.40904	5.42348	2.06812	5.2509	7.11562	3.21834	5.9476	2.94476	13.74	14.0411	14.8849	13.0557	12.9542	17.364	9.55354	8.8681	10.332
PTPRF	16.9545	17.1095	20.887	20.9498	27.5727	24.4475	21.955	23.6369	9.77666	35.6996	39.9664	31.3931	35.7486	26.4722	35.7329	31.6551	40.5628	23.1772
KDM4A	32.8838	33.7017	47.107	43.1103	45.246	49.7828	28.9081	43.1628	45.7837	43.6697	36.8276	40.193	39.8108	40.9319	49.0357	41.0389	49.1159	53.2282
KDM4A-AS1	2.0614	1.27861	1.57808	1.18405	1.53162	1.42412	2.56302	2.38215	1.58814	2.37957	1.87108	3.18981	2.23706	2.79236	1.44255	0.996894	0.614702	2.85436
ST3GAL3	15.5957	10.9126	12.7561	10.7746	13.9081	13.5048	12.7341	13.7332	11.1165	17.4345	15.2244	16.2011	19.0134	16.7462	18.0736	12.5317	14.0247	18.3373
LOC101929592	0	0	0	0	0	0	0	0	0	0	0	0	0	0	0	0	0	0
MIR6079	0	0	0	0	0	0	0	0	0	0	0	0	0	0	0	0	0	0
ARTN	0	0	0.0675083	0	0.151216	0	0.186718	0	0	0	0	0	0	0	0	0.524119	0	0.120773
IPO13	38.0906	39.8358	36.7549	50.1548	46.6798	40.409	45.738	37.7877	35.6608	42.0564	49.1264	44.564	43.9674	41.6951	42.484	38.7598	50.6392	41.1358
DPH2	50.9347	36.8856	59.7602	67.2756	34.1818	52.5736	50.2982	47.7672	49.5797	46.2825	48.6607	66.6573	50.3244	51.5068	46.3851	52.6041	52.6357	57.7416
ATP6V0B	181.441	188.257	176.843	176.446	216.972	192.587	209.594	197.412	200.756	147.867	153.162	143.715	175.642	156.827	178.155	176.846	190.298	177.618
B4GALT2	64.703	66.216	59.814	62.9656	67.2418	63.6885	58.6327	61.7882	51.9127	58.1612	65.1945	64.5751	55.3799	40.159	47.9833	36.1638	45.8074	42.277
CCDC24	3.04149	1.68248	1.42768	2.9173	1.85011	1.35272	2.75224	1.35044	1.79365	0.416501	0.0945031	1.41127	0.97236	0.942784	0.125061	0.338348	0.239283	0.772269
SLC6A9	10.9221	11.0327	16.1232	10.8003	11.9677	14.393	11.3248	9.77419	9.78725	11.5778	10.0683	11.9097	5.84481	7.42576	9.98858	9.79828	6.90392	7.21389
KLF17	0	0.347623	0	0	0	0	0	0	0.657623	0	0	0	0	0	0	0	0	0
KLF18	0	0	0	0	0	0	0	0	0	0	0	0	0	0	0	0	0	0
DMAP1	84.0448	97.3339	91.2074	84.5144	95.9346	79.9785	81.7552	85.7142	110.151	108.219	128.052	105.088	105.353	131.43	120.875	125.376	145.283	139.36
ERI3	156.834	149.03	144.263	142.918	148.742	147.058	146.94	143.445	152.502	229.85	200.831	197.984	165.5	163.924	190.747	178.519	187.342	157.169
ERI3-IT1	0	0	0	0	0	0	0	0	0.393204	0	0	0	0	0.159641	0	0	0	0
SNORA110	0	0	0	0	0	0	0	0	0	0	0	0	0	0	0	0	0	0
RNF220	45.5811	55.1607	50.2453	76.5568	73.1447	61.681	68.1601	62.9183	63.9159	54.4533	48.5075	40.9404	46.8958	47.5375	43.7555	45.9443	53.7517	47.0731
MIR5584	0	0	0	0	0	0	0	0	0	0	0	0	0	0	0	0	0	0
TMEM53	12.9628	10.6574	11.8574	10.6253	10.624	9.9154	6.95632	10.9599	12.0341	10.1264	10.426	17.838	14.6943	12.4849	12.1028	10.9952	4.64859	9.17404
SNORD145	0	0	0	0	0	0	0	0	0	0	0	0	0	0	0	0	0	0
ARMH1	1.6355	2.89996	2.6162	0	1.38908	2.56973	1.04137	1.26666	1.22629	1.67968	2.41148	3.79561	3.21795	2.69307	1.95749	4.0838	0.902341	2.49621
RNU5F-1	0	0	0	0	0	0	0	0	0	0	0	0	0	0	0	0	0	0
RNU5D-1	0	0	0	0	0	0	0	0	0	0	0	0	0	0	0	0	0	0
KIF2C	140.657	159.069	143.254	162.465	172.06	159.596	140.771	156.813	164.641	186.207	177.666	188.499	190.762	175.197	189.743	169.935	126.353	141.582
SNORD160	0	0	0	0	0	0	0	0	0	0	0	0	0	0	0	0	0	0
RPS8	471.754	464.706	433.476	416.55	394.659	425.765	447.726	399.637	365.346	544.394	538.197	574.631	508.529	493.304	530.607	483.672	578.928	518.604
SNORD55	0	0	0	0	0	0	0	0	0	0	0	0	0	0	0	0	0	0
SNORD46	0	0	0	0	0	0	0	0	0	0	0	0	0	0	0	0	0	0
SNORD38A	0	0	0	0	0	0	0	0	0	0	0	0	0	0	0	0	0	0
SNORD38B	0	0	0	0	0	0	0	0	0	0	0	0	0	0	0	0	0	0
BEST4	0.022964	0	0.0783656	0	0	0.208664	0.412852	0	0	0.165666	0.588455	0.517712	0.02613	0.0949036	0	0.173832	0.0579187	0.591941
PLK3	70.5169	58.908	89.5379	115.624	154.236	136.055	132.954	101.348	134.832	28.3066	23.5838	26.0627	65.5519	70.7763	51.536	54.49	117.792	101.706
TCTEX1D4	0	0.797615	0	0.0491085	0.568128	0.502745	0.459393	0	0	0	0	1.13317	0.159663	0.337251	0	0	0	0
BTBD19	1.28435	2.719	1.294	2.60366	1.3464	2.10065	1.31945	0.874457	0.960498	2.16194	0.850774	2.2872	5.7204	0.189566	4.33345	2.59259	1.85104	0.647195
PTCH2	0.733245	2.46558	1.23244	2.25997	3.3462	1.47175	2.60698	2.57665	1.33679	0.723719	0.413982	0.0145133	0.63509	0.203527	0.768448	1.56021	0.621052	0.935388
EIF2B3	72.0805	75.0584	83.5907	53.8458	61.8998	73.8309	58.4393	58.8647	80.3032	53.5968	64.3897	49.7106	39.2443	51.6428	51.3024	47.0914	49.0767	60.7097
HECTD3	39.2589	49.9803	54.1801	51.5103	52.8921	55.3235	51.9768	51.0623	52.3193	50.6548	46.3594	52.2545	65.2552	53.0546	57.6175	63.4908	72.22	75.2474
UROD	173.605	158.818	160.874	146.574	146.865	156.958	157.843	173.664	192.826	185.02	207.49	201.675	188.541	186.874	235.005	213.316	245.56	211.217
ZSWIM5	12.1899	8.28805	16.1362	14.8246	17.9143	14.2028	19.4144	16.2296	12.1687	26.3582	24.0992	26.5167	23.4679	27.5348	22.6742	23.7383	24.6205	24.1264
LINC01144	1.88912	2.33068	2.07215	3.46527	1.34089	2.17635	1.69815	4.01943	3.42156	2.39308	0.987935	2.86314	2.5718	1.42899	3.23006	2.46848	1.53149	0.503432
HPDL	1.03414	0.970763	0.110283	1.54005	0.856364	0.440473	0.08715	1.75585	0.105736	9.17011	11.9486	13.7571	9.56078	6.21037	3.9195	3.4656	5.05349	8.50566
MUTYH	25.7255	24.1223	24.8347	26.9941	29.2458	31.1538	31.8569	27.6023	34.6154	38.8812	41.1509	36.3711	35.0442	24.7158	38.8685	36.1212	33.1864	38.624
TOE1	43.295	40.9646	45.9659	42.1756	34.4768	40.2932	46.0571	32.5439	36.5335	58.287	47.9854	44.9111	30.5055	41.584	48.5174	43.2514	37.9379	45.7336
TESK2	0.0785037	1.02217	1.54059	0.103165	0.320371	1.2003	0.4415	0.112237	0.679929	0.568867	0.354956	2.09491	4.37368	3.43964	5.21005	5.53619	6.87335	6.82214
CCDC163	5.83862	2.20856	2.92226	1.56638	2.69764	1.36759	5.38836	1.85512	1.61314	5.27288	2.97647	5.23074	6.64357	4.15561	4.96932	6.61318	5.49766	3.94297
MMACHC	1.3155	0.998247	1.36619	0.610961	1.57034	1.60345	0.657498	0.905098	0.868486	3.30571	1.14359	2.14724	2.76831	1.57113	1.36893	3.17617	1.67443	2.30337
PRDX1	539.206	479.26	427.507	573.115	581.811	561.492	594.798	550.778	440.603	514.218	537.622	563.58	448.947	497.004	449.276	484.065	491.229	465.205
AKR1A1	182.038	152.334	139.625	182.977	140.228	167.384	153.019	145.881	160.805	248.835	248.126	266.49	246.02	258.673	238.803	265.539	335.46	278.99
NASP	254.3	252.506	273.229	299.43	287.586	283.376	273.812	263.1	276.827	338.553	372.025	361.101	252.791	240.517	263.993	236.19	153.118	242.024
CCDC17	0.0256951	0	0.0584571	0.163266	0	0.11674	0	0.122463	0	0.401631	0	0	0.175426	0.398215	0	0.194506	0.162017	0.418321
GPBP1L1	32.3838	38.2875	30.9798	49.3778	39.0444	52.9778	42.7395	41.1752	32.9509	92.5226	76.4222	73.3059	105.533	95.9932	102.726	109.236	81.8665	94.1021
RPS15AP10	0.318002	0.127366	0.289385	2.22264	0.713031	1.67594	0.914738	0	0.832361	2.8294	0.232824	1.51818	2.09869	1.8399	0.879629	1.76528	2.56656	2.41599
TMEM69	55.5957	58.929	50.6673	49.9899	47.8896	63.2567	55.3245	51.4908	61.2805	65.0777	84.368	82.2132	67.2489	74.9073	79.2984	88.7844	67.6923	84.8301
IPP	30.058	20.8048	25.51	22.7362	22.6157	17.9998	22.8784	17.591	15.7511	20.7255	18.289	15.9901	20.8263	24.5443	26.0814	14.5933	25.6727	24.5806
MAST2	29.8126	36.7724	32.142	32.4699	41.4348	35.5652	36.0134	38.4717	28.2318	27.4641	33.4157	33.4222	25.9727	25.1311	31.9486	25.1805	28.0305	27.1025
PIK3R3	56.8671	71.3238	77.1139	91.0121	107.718	94.707	96.148	97.8381	94.0352	68.984	69.0945	67.9745	103.382	87.3268	105.505	103.42	85.4415	98.507
LOC110117498-PIK3R3	0.326386	1.32352e-05	0.00515391	6.28035	8.69729	3.15788e-05	1.89084e-05	3.40255e-05	1.32574	0.000108827	6.98137e-05	8.37164e-05	6.30882e-05	0.352347	1.45544	0.000283026	4.24701e-06	0.00114676
LOC101929626	0	0	0	1.02384	0	0.29283	2.46237	0.767964	0	0.581222	0.196623	1.92319	0	0	0	0	0.203202	1.09304
TSPAN1	0.213782	0	0.28371	0	0	0	0	0	0.233154	0	0	0	0.16217	0.957126	0.11372	0	0	0
P3R3URF	0	0	0	0	0	0	0	0	0	0	0	0	0	0	0	0	0	0
POMGNT1	120.634	137.838	123.959	104.193	104.347	114.758	108.557	102.512	142.845	132.21	130.171	129.933	122.545	139.001	134.272	119.457	127.653	153.394
LURAP1	6.73949	7.0117	3.98789	5.75225	3.07184	1.9778	4.37531	4.68588	3.76989	1.09191	2.5856	0.457225	1.5429	0.129074	0.233311	0.118347	1.43105	0.637215
RAD54L	43.3755	27.2603	28.7425	37.9717	35.5791	35.1325	44.6683	35.2516	28.8036	52.2447	45.968	54.2529	26.7368	27.5706	28.4592	26.6686	18.9275	25.2004
LRRC41	280.947	240.828	293.755	288.102	248.814	268.045	268.624	246.352	278.802	328.643	326.795	312.311	356.151	329.239	336.579	350.742	391.608	349.754
UQCRH	164.286	171.043	151.718	150.891	180.332	172.154	171.862	174.001	174.895	180.799	191.773	201.874	161.121	153.66	163.118	176.465	182.184	168.879
NSUN4	8.13706	10.06	8.74682	10.9979	9.61122	8.45133	7.60958	6.31972	11.5486	14.3525	11.7985	11.0416	8.60238	7.91371	13.2711	10.6675	10.8259	9.29845
FAAH	18.8707	11.7388	14.4604	11.2784	20.039	17.147	19.9342	17.3144	14.6036	7.18382	20.1255	2.77226	3.98588	9.22303	19.9411	13.4542	5.05872	8.69991
FAAHP1	0	0	0	0	0	0	0	0	0	0	0	0	0	0	0	0	0	0
LINC01398	0	0	0	0	0	0	0	0	0	0	0	0	0	0	0	0	0	0
DMBX1	0	0	0	0	0	0	0	0	0	0.0136937	0	0	0	0	0	0	0	0.0927078
TMEM275	0	0	0	0	0	0	0	0	0	0	0	0	0	0	0	0	0	0
MKNK1-AS1	0.188746	0	0	0.100421	0	0.214767	0.626274	1.95146e-12	0	0.314829	1.47158e-13	0.220674	3.55511e-13	0.024584	0	2.85471e-13	0	0
KNCN	0	0	0	0	0	0	0	0	0	0	0	0	0	0	0	0	0	0
MKNK1	9.19883	10.3002	10.5763	13.0616	12.2384	9.83223	7.40595	6.39239	8.02589	15.8626	16.632	17.2871	12.2003	9.64693	10.439	14.6379	8.10782	11.7552
MOB3C	3.36258	7.08218	5.71548	2.49676	4.56948	3.23102	5.95846	6.37357	3.35113	9.59635	9.31464	10.4306	5.47537	9.80346	9.53976	6.36348	10.1137	11.3
ATPAF1	158.113	140.536	157.368	134.356	141.572	146.873	139.876	150.138	154.183	180.084	174.471	177.065	161.275	162.389	144.145	177.243	145.018	172.087
TEX38	0.834009	0	0	0	0	0	0.37485	0	0	0	0	0	0.790825	0.0718066	0.0739411	0	0	0
EFCAB14-AS1	0	0	0	0	0	0	0	0	0	0	0	0	0	0	0	0	0	0
EFCAB14	40.8371	39.8176	43.0291	32.1249	37.3961	36.9176	36.8605	40.6935	33.2354	38.7214	38.9646	41.2153	38.337	37.2023	36.2508	36.9206	35.3412	33.1367
CYP4B1	0	0	0	0	0	0	0	0	0	0	0	0	0	0	0	0	0	0
CYP4Z2P	0	0	0	0	0	0	0	0	0	0	0	0	0	0	0	0	0	0
CYP4A11	0	0	0	0	0	0	0	0	0	0	0	0	0	0	0.154497	0	0	0
CYP4X1	0.264426	0	0	0	1.57554	0	0	0.13572	0.421488	0	0	0.566463	0.763776	0.336245	0	0.898173	0	0
CYP4Z1	0	0	0	0	0	0	0	0	0	0	0	0	0	0	0	0	0	0
CYP4A22	0	0	0	0	0	0	0	0	0	0	0	0	0	0	0.117091	0	0	0
LINC00853	0	0	0	0	0	0	0	0	0	0.10493	0	0	0	0	0	0	0.220108	0
PDZK1IP1	0	0	0	0	0.0701583	0	0	0	0	0	0	0.0912882	0	0.0711211	0	0	0	0.18678
TAL1	0	0	0	0.0119712	0	0	0	0	0	0	0	0	0	0	0	0	0	0
STIL	19.2874	15.3571	17.1074	19.2918	23.5036	21.7967	19.5594	25.1475	20.5116	26.8387	24.8951	28.0947	20.3645	21.5347	21.8168	23.7906	12.4258	10.7481
CMPK1	80.2511	85.9422	61.4085	84.7423	76.3468	75.8583	75.5316	81.8609	66.9934	46.1733	39.6008	46.705	43.0618	52.9359	55.0419	45.2402	34.7483	53.7695
LINC01389	0	0	0	0	0	0.182635	0.271015	0.0638628	0	0.181251	0.163508	0	0	0	0	0	0	0.181791
FOXE3	0.195766	0	0	0	0.199523	0.415061	0	0	0	0	0	0	0	0	0.208273	0	0	0.132796
FOXD2-AS1	0.0690019	0	0.052327	0.0974304	0	0	0.227431	0.0438484	0.275933	0	0	0	0	0	0	0	0.232044	0
FOXD2	0	0	0	0	0	0	0.0166377	0	0	0.100143	0	0	0	0	0	0	0	0
TRABD2B	0.0383344	0.0383841	0	0	0.0546981	0	0	0.175394	0	0.0829649	0	0.488035	0	0.285165	0.783044	0.415928	0	0.062409
SKINT1L	0	0	0	0	0	0	0	0	0	0	0	0	0	0	0	0	0	0
SLC5A9	0	0	0	0	0	0	0	0	0	0	0.0217456	0	0	0	0	0	0	0
SPATA6	5.69023	7.20852	7.50782	6.07473	6.7034	7.61962	6.87524	6.82931	5.9169	9.11302	11.2726	11.869	7.13005	8.50911	6.89934	8.7339	2.99234	6.59466
AGBL4	0.915935	1.48574	0.770997	0.562584	0.0186703	0	0.26347	1.03022	0.179807	0.638743	0.380005	0.947438	1.9802	1.11666	2.18278	0.138668	1.27057	1.86394
BEND5	24.5035	25.5672	24.6029	37.5092	36.6936	33.3424	35.8128	25.8514	30.3176	21.4239	28.08	31.2184	44.8853	34.6613	36.1244	32.0092	44.3247	35.8557
LOC101929721	0	0	0	0	0	0	0	0	0	0	0	0	0	0	0	0	0	0
AGBL4-IT1	0	0	0	0	0	0	0	0	0	0	0	0	0	0	0	0	0	0
ELAVL4	8.88708	9.46341	9.03203	13.1994	18.2353	12.3404	17.3404	13.7897	15.3954	5.67911	4.49753	4.17887	6.92627	6.68458	6.21086	7.61959	11.5187	10.8798
DMRTA2	0.168562	0.281301	0.106523	0	0	0.136146	1.04382	0	0.224688	0	0	0	0	0.367659	0.45829	0.378066	1.96036	0.457368
FAF1	45.4398	35.9425	38.7687	37.7316	35.111	42.4802	45.6281	41.0036	37.3454	43.1089	41.0103	44.9004	33.4688	42.4125	40.8931	39.467	36.7729	40.3294
CDKN2C	32.3826	38.0956	31.2283	47.2328	46.7936	40.2414	39.8099	48.75	63.9707	3.24725	3.03958	8.50188	5.01239	12.7597	9.51252	8.23711	15.7726	12.415
MIR4421	0	0	0	0	0	0	0	0	0	0	0	0	0	0	0	0	0	0
MIR6500	0	0	0	0	0	0	0	0	0	0	0	0	0	0	0	0	0	0
C1orf185	0	0	0	0	0	0	0	0	0	0	0	0	0	0	0	0	0	0
LINC01562	0	0	0	0	0	0.376618	0	0.25564	0	0	0	0	0.0554847	0.20152	0.363142	0	0.491941	0
RNF11	25.1647	29.7351	25.2098	28.2789	36.645	29.5503	38.6629	35.8821	24.6821	38.9437	32.3787	40.7633	54.3642	47.414	49.6519	48.5816	38.0058	48.6011
TTC39A	0.88457	0.769558	0.577334	0	0.886767	0.0395297	0.0130353	0.456142	0.537715	1.18562	0.920136	2.03845	1.33653	1.00381	0	0.402491	0.438889	0.511509
TTC39A-AS1	0	0	0	0	0	0	0	0	0	0	0	0	0	0	0	0	0	0
EPS15	22.1876	19.339	17.2369	17.5857	23.5769	21.3354	23.0559	21.195	23.033	12.6002	13.0092	14.0462	18.0384	12.262	14.8541	12.1566	6.83003	16
CALR4P	0	0	0	0	0	0	0	0	0	0	0	0	0	0	0	0	0	0
OSBPL9	53.8542	56.2876	45.9068	52.9379	42.3435	52.6947	41.6374	45.8383	49.0461	69.4345	51.3755	65.6031	54.1858	64.3464	62.4781	70.5626	34.7918	62.3887
NRDC	113.316	117.61	103.736	110.545	131.656	120.863	125.002	117.421	120.912	118.223	130.793	140.941	129.374	148.861	160.939	140.38	100.362	142.265
MIR761	0	0	0	0	0	0	0	0	0	0	0	0	0	0	0	0	0	0
RAB3B	0.0677061	0.203382	0.243886	0.449323	0.101208	0.304873	0.251562	0.352804	0.0344592	3.69768	3.42588	1.45058	5.17729	5.37235	5.08704	5.54754	8.16398	6.05225
TXNDC12	94.3657	81.8604	85.2432	78.5378	74.5518	85.8182	87.7529	89.4184	90.4206	129.98	110.084	110.37	122.865	116.527	121.472	114.654	105.406	114.333
KTI12	3.30696e-08	1.61367e-08	6.04729e-08	3.82086e-08	4.07848e-08	5.54208e-08	7.83463e-08	3.73473e-08	5.3718e-08	1.86401e-08	1.82581e-08	4.2708e-08	5.73966e-08	9.74456e-09	2.32601e-09	7.42354e-09	7.57407e-09	2.88569e-08
TXNDC12-AS1	3.54082	0	0	0	0.150365	0	0	0	0.482708	0	0	0.978259	0	0	0	1.48906	0	0
BTF3L4	82.7017	78.6477	86.1388	88.1488	90.1876	93.1087	91.5983	102.104	83.7435	104.523	88.3278	102.436	111.07	122.502	103.466	110.564	97.1773	110.612
ZFYVE9	6.95555	5.67607	9.75439	9.8212	9.47466	8.75957	7.78811	7.53941	8.19074	15.9391	12.7379	17.0064	15.3493	12.917	14.8353	13.8278	11.0937	14.5535
CC2D1B	1.36715	4.74015	7.48562	5.04572	3.72263	4.88564	3.19159	3.65665	5.61919	4.39165	5.70194	2.50308	5.50276	3.71047	4.39605	5.40619	4.2716	2.51918
ORC1	36.8066	47.0066	32.1775	38.1877	44.4238	42.7981	43.46	26.5733	41.1741	44.6924	43.5359	50.018	23.4053	20.0295	24.0914	28.8906	9.18218	22.6707
PRPF38A	54.6646	52.1135	58.1558	59.1214	55.0057	59.314	58.8117	60.5769	57.1228	80.4876	69.2468	86.932	66.341	72.9387	66.327	77.2289	59.2242	70.2059
TUT4	37.0934	37.1712	52.3532	32.7262	43.9036	45.9628	49.1029	41.0609	42.2231	82.0701	71.4056	76.3557	100.729	82.5471	91.0149	95.0326	37.9641	93.9879
GPX7	64.8435	81.6353	89.8578	64.1209	64.1983	82.1857	77.0008	85.3645	95.7255	177.657	184.596	176.715	200.066	182.484	194.5	161.741	191.246	172.378
SHISAL2A	0.0225422	0.519144	0.358989	0.0477443	0.183799	0	0.0202635	0.150411	0.0737545	0.487869	0.605154	0.896829	1.539	0.465803	1.84665	0.540358	1.08024	0.672817
COA7	19.8023	15.3381	21.1268	13.3421	18.5975	18.0723	16.4742	17.9655	16.3907	26.7139	20.8453	24.9372	18.253	16.7231	16.7124	15.384	16.1252	17.2103
ZYG11B	29.2005	22.8119	32.7285	29.4379	34.6922	27.1962	32.9096	26.946	22.8303	29.2707	25.4142	30.8046	30.6227	28.364	30.5348	35.1823	18.8319	24.9401
ZYG11A	0.610361	0.052013	0.0443166	0	0	0	0.0700417	0.470388	0.835625	0	0.0316931	0	0.354643	0.0805036	0	0.114688	0	0
ECHDC2	0.854806	0.0552203	1.16055	0	0.533968	0.826835	0.0247869	0	1.12774	1.35932	0.975775	2.79743	1.60017	1.22504	1.32012	2.78309	1.66912	2.16975
SCP2	71.1801	75.6492	67.3709	71.4453	50.0461	68.6569	64.7732	72.2189	70.5999	74.9811	63.5673	67.0914	66.3502	75.5515	68.1477	72.7103	47.0478	74.6386
PODN	0.0506458	0.507115	1.17141	2.39564	1.34206	2.30098	0.0151754	1.30344	2.43034	0.0202981	0.206	0	0	0	0.143684	0.106494	1.91605	0.824521
SLC1A7	0	0	0.127555	0	0	0	0	0	0	0	0	0	0	0.115856	0	0	0	0
CPT2	64.7268	59.5038	72.4197	63.9493	62.8658	54.1083	60.1502	63.902	59.6804	63.8429	84.1224	83.358	69.9256	71.6724	78.1996	72.4074	88.9259	96.3567
CZIB	69.7883	78.4352	80.1051	68.1347	69.0049	67.2736	71.8277	79.6821	64.0241	93.1708	88.0764	110.403	84.4043	88.3058	85.2536	82.8501	71.9882	84.154
MAGOH	108.336	95.8858	99.5275	119.011	119.288	116.498	96.3177	93.7107	97.6297	172.128	159.988	147.635	157.842	147.727	163.531	153.876	138.284	158.788
LOC100507564	0.503982	3.18698e-09	0.460286	0.685933	0.726751	1.63046	1.66206	0.644933	0.236566	1.76701	1.5666	1.57225	0.944095	3.70233	0.222103	1.03611e-09	2.35167	0.656008
LRP8	32.6279	33.6779	39.706	37.1757	49.1471	44.0713	44.9247	44.7311	45.0624	12.9088	12.8979	9.73486	12.4389	13.6527	11.0779	12.0524	16.4675	16.4278
LINC01771	0.406953	0	1.04156	0.754183	0	0.092445	1.28035	0	0	0	0	0	0	0	0	0	0	0
SLC25A3P1	0	0	0	0	0	0	0	0	0	0	0	0	0	0	0	0	0	0
DMRTB1	0	0	0	0	0	0	0	0	0	0	0	0	0	0	0	0	0	0
GLIS1	0	0	0.123925	0	0	0	0	0	0	0	0	0	0	0	0	0.2978	0	0
NDC1	41.6308	45.4258	42.7881	45.6722	51.0282	39.2748	44.9206	48.4376	44.6144	71.456	53.1682	62.384	52.0113	63.5055	47.901	58.6527	25.5498	45.1286
YIPF1	43.8189	47.0075	44.0434	53.9422	54.9611	55.7763	49.7767	58.3637	50.6796	58.9104	40.9858	54.9636	71.3012	58.8035	59.4041	63.7194	64.2355	71.5092
DIO1	0	0	0	0	0	0	0	0	0	0.223617	0	0	0.0352705	0	0	0	0	0
HSPB11	77.7783	68.2033	61.0269	54.7241	65.9391	65.6409	64.2219	63.0175	64.969	63.5492	65.1416	61.9263	35.1323	39.388	47.2664	45.867	29.4996	29.2579
LRRC42	71.9544	75.4421	73.4298	63.2937	73.1464	89.292	73.274	75.2367	65.0882	89.1885	82.448	91.3672	77.6387	75.2708	65.0821	68.8651	49.6244	75.8207
LDLRAD1	0	0	0	0	0	0	0	0	0	0	0	0	0	0	0	0	0	0
TMEM59	44.0657	52.1814	50.8404	48.5932	57.0209	61.5361	62.402	62.2978	55.3023	62.3094	60.0494	63.6028	81.4253	81.0333	83.3809	81.0796	72.1668	81.2978
TCEANC2	3.52563	3.97209	4.14009	4.68887	3.24237	5.09401	3.27386	3.36063	3.94559	5.96502	5.66318	5.65949	7.31707	4.00086	5.52056	5.1027	3.7856	4.75684
MIR4781	0	0	0	0	0	0	0	0	0	0	0	0	0	0	0	0	0	0
CDCP2	0	0	0	0	0	0	0	0	0	0	0	0.382634	0	0	0.219261	0	0	0.111841
CYB5RL	5.26245	2.96342	7.0419	4.14492	8.28166	6.69923	3.1484	5.34167	7.01894	4.65339	10.129	9.33601	7.57213	4.25495	4.77889	5.78863	4.00463	4.09836
MRPL37	170.594	168.249	154.302	148.108	130.214	142.656	130.685	159.683	173.474	151.064	198.887	160.119	138.064	133.498	135.501	121.957	126.724	147.23
SSBP3	22.0651	23.9603	18.1075	41.3315	32.4525	26.4415	39.1553	36.3239	24.1732	28.9958	29.6683	32.4982	49.2975	50.1117	48.4589	53.3237	58.0327	49.6647
SSBP3-AS1	1.32054	1.25614	0.300426	1.58491	0.96455	0.219985	2.75	1.11189	1.10415	0.502791	0.563982	3.29815	1.87825	2.22844	5.54939	3.94293	2.96978	4.80732
ACOT11	0.00745099	0	0.62711	0	0.715721	0.121867	0.229393	0.516509	0.235658	0.555443	1.28197	0.413226	0.369185	0.723631	1.80573	0.551355	0	0.798558
FAM151A	0	0	0.100007	0	0.0223734	0	0.0459715	0.174721	4.5456e-08	2.4586e-08	4.32966e-07	0.31685	0.280996	5.09429e-09	0.068538	0.270753	0	8.42287e-05
MROH7	0	0	0	0	0	0	0	0	0	0	0	0	0	0	1.51059e-07	0	0	5.65712e-07
MROH7-TTC4	2.80791e-09	4.18494e-09	2.50294e-09	2.55755e-09	2.30852e-09	5.08218e-09	2.08852e-09	4.6071e-09	2.86249e-09	2.88227e-09	5.82739e-09	5.52328e-09	4.74802e-09	2.89181e-09	0.0676304	5.02032e-09	4.04217e-09	0.0859063
TTC4	51.4421	60.5724	66.0431	52.9454	45.2554	60.0827	55.473	37.81	58.6142	80.9812	93.8783	89.7982	72.5232	63.2606	73.3551	67.79	75.7706	77.0283
PARS2	13.8093	8.62974	15.1234	10.3457	11.8284	11.569	10.6746	8.51861	6.91612	12.806	10.457	12.501	12.3699	14.5963	15.5772	15.4452	11.5479	7.73972
TTC22	0	0	0.365032	0	0	0	0	0.354826	0.167991	0.231504	0.0783159	0	0	0.172406	0.0409687	0.259111	0	0.0522435
LEXM	0	0.0322864	0	0.136588	0.0328634	0	0.34782	0	0	0	0.157385	0	0	0.0666288	0	0	0	0
DHCR24	457.076	453.189	538.015	485.009	430.463	455.179	331.234	364.436	397.86	449.07	579.261	468.747	410.182	456.028	461.508	283.443	239.53	297.587
TMEM61	0	0	0	0	0	0	0	0	0	0	0	0	0	0.332163	0	0	0.579187	0
BSND	0	0.0236699	0	0	0	0	0	0	0	0	0	0	0	0	0	0	0	0
PCSK9	3.42378	1.5286	4.38353	0	2.11484	3.89217	0.679488	1.62471	2.53784	4.3661	9.09721	6.19151	12.5475	11.9061	8.2627	7.9472	2.35508	6.49492
USP24	5.89675	7.83509	5.71121	4.33278	7.74375	7.11746	7.33161	5.7226	4.88738	8.18175	7.69732	7.38787	7.13514	5.71162	9.59775	10.5932	7.32173	6.85507
LOC100507634	0.563336	1.49478	1.08936	1.52126	1.09088	3.55755	2.68386	2.84595	3.47125	2.40452	2.16533	0.11206	3.94215	2.06619	5.7835	1.52805	0	2.63672
MIR4422HG	0	0	0	0	0	0	0	0	0	0	0	0	0	0	0	0	0	0
MIR4422	0	0	0	0	0	0	0	0	0	0	0	0	0	0	0	0	0	0
LINC01753	0	0	0	0	0	0	0	0	0	0	0	0	0	0	0	0	0	0
LINC01755	0	0	0	0	0	0	0	0	0	0	0	0	0	0	0	0	0	0
LINC01767	0	0	0	0	0	0	0	0	0	0	0	0	0	0	0	0	0	0
PLPP3	65.2995	49.5366	55.594	29.0979	46.7395	39.3162	43.2198	30.8277	38.7317	72.4949	68.5946	78.2057	70.1708	67.0289	51.8457	59.8698	66.4781	57.506
LOC101929935	0	0	0	0	0	0	0	0	0	0	0	0	0	0	0	0	0	0
PRKAA2	4.27323	1.77202	3.67546	2.05044	4.56264	3.28337	3.03199	3.20922	1.53331	3.29185	5.07894	4.48121	3.95023	3.07713	1.77783	6.8849	1.60966	3.23751
FYB2	0	0	0	0	0	0	0	0	0	0	0	0	0	0	0	0	0	0
C8A	0	0	0	0	0	0	0	0	0	0	0	0	0.0823224	0	0	0	0	0
C8B	0	0	0	0	0	0	0	0	0	0	0	0	0	0	0	0	0	0
DAB1	19.0804	18.6753	20.5237	16.0313	10.5623	14.1726	12.1313	12.6362	12.9433	1.3466	3.22524	1.29711	4.08647	2.42996	2.80404	3.97517	1.16755	0.931918
DAB1-AS1	0.332619	0	0	0	0	0	0	0	0	0	0	0	0	0	0	0	0	0
OMA1	10.446	8.81459	12.1646	8.17363	7.96118	9.99881	7.356	9.83895	7.65702	10.3237	11.4607	13.483	10.7575	8.23056	5.44128	11.2236	6.4107	10.0717
TACSTD2	0	0	0	0	0	0	0	0	0	0	0	0	0	0	0	0	0.919316	0
MYSM1	3.11874	2.76505	2.22678	2.55391	3.70963	3.25996	3.94092	2.70318	2.72757	3.21287	1.65304	2.87243	4.30249	3.42216	4.83842	3.31491	3.25714	4.61486
JUN	209.949	218.778	216.538	149.665	144.572	145.155	142.802	137.887	158.354	189.272	174.474	151.496	224.203	183.199	224.795	216.434	220.761	217.926
LINC01135	0	0	0	0	0.0523532	0	0.646446	0	0.504197	0	1.12825	0	0	0	0	0	0	0
LINC01358	0	0	0	0	0	0	0	0	0	0	0	0.487259	0	0	0.260599	0	0	0
HSD52	0	0	0	0	0	0	0	0	0	0	0	0	0.125865	0.285712	0	0	0.697467	0
FGGY	3.36888	4.30738	3.3605	4.5373	2.14816	3.5007	3.36998	4.10871	4.27708	5.5462	4.89086	4.14687	4.32478	5.83679	4.981	6.56067	5.91509	6.63307
MIR4711	0	0	0	0	0	0	0	0	0	0	0	0	0	0	0	0	0	0
LOC101926944	0	0	0	0	0.11135	0.0992734	0.687462	0.72898	0	0	0.399945	0.289771	0	0.338634	0.697399	0	0	0
HOOK1	1.23161	0.330861	0.888424	0.0636232	0.418417	0.200166	1.70117	0.410414	1.00468	1.15578	1.13631	1.07559	2.75725	1.94492	2.99345	4.34569	0.74501	2.62183
CYP2J2	0	0	0	0	0	0	0	0	0	0	0	0	0	0	0	0	0	0
C1orf87	0	0	0	0	0	0	0	0	0	0	0	0	0	0	0	0	0	0
LINC01748	0	0.0894401	0.162572	0	0	0	0	0	0.136385	0	0	0	0.3659	0.203033	0	0	0	0
LOC101926964	0.0246099	0.492836	0.475899	0.208494	0	0.178895	0	0.328414	0.161039	0	0.45045	0.717999	0	0	0	0	1.11726	0
NFIA-AS2	0	0.377519	0.296915	0.214993	0.295589	0	0	0	0.0948908	0	0	0.0769226	0	0.269681	0	0.0731802	0	0.157387
NFIA	7.52118	8.02776	5.80265	6.73575	7.10954	5.65295	7.50165	7.30748	8.32295	3.32838	0.998495	1.88555	1.28768	1.31311	3.85884	2.09401	5.83284	1.51955
NFIA-AS1	0	0	0	0	0	0	0	0.280541	0	0	0	0	0	0	0	0	0	0
MGC34796	0	0	0	0	0.124627	0	0	0	0	0	0	0	0	0	0	0	0	0
TM2D1	26.6022	33.7344	33.5968	22.52	29.2302	29.6508	32.4821	30.5218	31.4563	34.4834	29.1802	27.985	42.6928	39.3963	31.8774	49.0067	40.303	34.8194
PATJ	13.1001	10.7112	13.9841	4.75724	9.35724	9.97454	10.3349	7.25521	10.1438	5.93014	7.92959	5.00274	7.16676	4.59994	10.3455	4.92752	3.09306	4.63868
MIR12132	0	0	0	0	0	0	0	0	0	0	0	0	0	0	0	0	0	0
MIR3116-1	0	0	0	0	0	0	0	0	0	0	0	0	0	0	0	0	0	0
MIR3116-2	0	0	0	0	0	0	0	0	0	0	0	0	0	0	0	0	0	0
L1TD1	0.175603	0.556797	0.549314	1.54969	4.26553	2.32695	0.710332	1.12985	0.271313	0.0703791	0.4107	1.47488	6.41065	0.846669	3.30052	0.86772	0.645891	2.54119
KANK4	1.7099	1.6596	1.64672	1.61082	4.74703	0.285959	1.26359	0.79994	2.04789	0.655874	0.576026	0.681665	2.01726	1.21388	0.736587	0.774231	0.674675	0
USP1	74.9524	78.325	86.0806	88.7307	96.6075	83.7412	100.211	89.0139	78.2661	88.593	79.1208	82.3529	63.5564	67.7477	71.0249	77.9788	28.1415	50.1745
DOCK7	34.8746	38.4853	44.0645	49.319	46.3068	44.3372	50.603	41.0251	30.7463	39.8646	36.8937	38.1591	40.3538	44.7015	54.5865	51.5316	29.5147	46.0547
ANGPTL3	0	0	0	0	0	0	0	0	0	0	0	0	0	0	0	0	0	0
ATG4C	20.155	19.0329	13.2872	20.7677	22.8198	18.5258	13.8721	23.1578	24.0586	26.8508	19.6135	24.9758	11.2788	21.2253	22.5179	18.8565	15.809	17.7985
LINC01739	0	0	0	0	0	0	0	0	0	0	0	0	0	0	0	0	0	0
LINC00466	0.0950861	0	0	0	0	0	0	0	0	0	0	0	0	0	0	0	0	0
FOXD3-AS1	1.26114	1.22967	3.02048	4.79807	7.82793	3.71013	2.39327	1.71948	0.866004	0	0	0	0.159446	0.772139	0	1.06073	1.94382	0.316845
FOXD3	0.202643	1.4363	3.69202	1.2399	4.37311	3.79689	2.48949	1.12418	0.368341	0.568513	0	0	0	0.139577	0	0	0.624672	0.458202
MIR6068	0	0	0	0	0	0	0	0	0	0	0	0	0	0	0	0	0	0
ALG6	27.871	23.8757	20.7277	19.6094	18.2356	16.6521	19.4141	23.192	20.1476	30.6626	23.5799	32.8759	19.1939	20.5837	15.3612	24.8066	12.5401	19.8006
ITGB3BP	18.8146	18.726	16.2654	17.3743	15.0913	11.8646	13.0904	16.4993	22.3252	28.0059	32.3943	31.2885	32.5409	26.0092	26.8624	27.6061	19.2186	23.6365
EFCAB7	20.7382	20.4999	16.5702	15.2862	14.0908	17.9294	23.0225	17.1168	15.1649	26.527	19.8114	26.3779	20.2219	29.7313	24.895	30.2739	19.606	21.9188
DLEU2L	0.591826	0.993465	0.198003	0.0368671	1.18863	0.347966	0.406823	0.099552	0.759356	0.293006	1.61426	0.646345	0.455547	0.899208	1.6852	1.16392	0.439021	0.0472304
PGM1	59.4423	60.6861	49.7845	50.553	51.9323	50.6897	55.0931	57.3524	42.5804	81.7303	65.8515	61.2377	59.0297	62.2109	61.6285	66.434	56.1757	54.9625
ROR1	2.17582	1.89753	2.12573	2.22986	1.02831	3.36421	1.55366	2.46705	3.96134	5.0318	3.66137	6.07342	2.69542	5.49312	5.37639	4.17296	5.12817	2.82096
ROR1-AS1	0	0.0334455	0	0	0	0	0	0	0	0.0401613	0	0.0221481	0	0	0	0	0.126368	0
UBE2U	0	0	0	0	0.0466608	0	0	0	0	0	0	0	0	0	0	0	0	0
CACHD1	55.3116	62.3151	71.3567	94.607	94.6217	90.6419	92.0707	95.5371	81.2879	78.5663	77.9623	77.1574	93.4582	78.7643	93.0085	74.862	65.6187	92.6523
MIR4794	0	0	0	0	0	0	0	0	0	0	0	0	0	0	0	0	0	0
RAVER2	11.3254	9.64268	13.0138	12.5746	16.1474	15.0059	11.5329	8.57847	12.2416	18.8303	11.3968	17.8861	13.0147	11.7147	9.78517	11.8159	8.4653	11.7761
JAK1	47.9124	43.6071	52.8886	39.9033	54.6449	49.8306	54.2179	50.3197	56.8898	51.742	52.2841	54.0595	58.1411	59.5262	41.9247	45.6344	24.9266	56.3512
LINC01359	0	0	0.182441	0	0	0.0971572	0	0	0	0	0.0652367	0.49629	0.243331	0.331415	0.73941	0	0.202259	0.79784
MIR3671	0	0	0	0	0	0	0	0	0	0	0	0	0	0	0	0	0	0
MIR101-1	0	0	0	0	0	0	0	0	0	0	0	0	0	0	0	0	0	0
AK4	47.8002	52.7168	51.9967	97.0757	32.9199	41.3324	41.3476	45.5094	40.111	47.403	32.8239	30.2547	34.4641	22.5336	26.6691	20.7276	15.307	21.9679
DNAJC6	6.08467	5.18691	11.7851	7.43051	17.8408	8.76649	11.629	9.34429	8.0808	5.51442	4.33669	6.91816	5.82159	4.3515	5.65695	6.57005	1.26735	5.55287
LEPR	0.79091	0.685283	1.04243	1.30488	1.39375	0.607828	1.01305	1.02652	1.2013	2.00218	1.48049	2.73673	2.01662	4.17177	1.45081	4.45508	0.188626	1.39221
LEPROT	22.7784	22.7764	19.8642	20.9125	18.8738	21.1917	22.7632	24.473	22.546	19.3809	20.5442	19.8782	18.3964	24.0636	28.3727	25.271	24.8471	25.9874
PDE4B	26.9161	33.6015	48.4647	60.0122	29.3865	42.0439	32.6112	41.4563	35.5111	41.8038	47.2695	47.4174	70.9761	65.0713	64.178	64.7523	36.5662	70.8656
LOC101927139	0	0	0	0	0	0	0	0	0	0	0	0	0	0	0	0	0	0
SGIP1	0.66801	0.92168	0.861586	0.423338	1.72084	0.635668	0.695046	0.646775	0.785906	0.860105	0.564817	0.523157	0.125687	0.951027	0.626749	0.245534	0.364824	0.770691
MIR3117	0	0	0	0	0	0	0	0	0	0	0	0	0	0	0	0	0	0
TCTEX1D1	0	0.638377	0	0.567138	0.753752	0	0	0.145851	0.250316	2.97427	3.48529	4.5318	1.50893	1.26471	1.57362	3.50697	0.482399	1.17633
INSL5	0	0	0	0	0	0	0	0	0	0.289799	0	0	0	0	0	0	0	0.65399
WDR78	1.50062	3.07879	1.0041	1.74495	3.04384	3.50244	5.64697	2.6925	2.58325	3.34322	4.48804	2.12661	3.90047	3.95202	4.92252	5.32701	1.39147	4.75034
MIER1	8.19165	5.39991	5.74529	6.25461	4.65489	6.85028	5.46626	4.25423	3.39509	11.1439	8.83624	13.572	7.34959	10.6864	8.52838	13.0305	3.76158	9.08249
SLC35D1	7.96402	8.30078	8.11618	10.1897	6.01882	7.10959	9.47828	9.94416	6.82662	15.9033	15.1851	13.1926	17.4032	17.5632	15.8556	22.3868	11.5585	15.8341
C1orf141	0	0	0	0	0	0	0	0	0	0	0	0	0	0	0	0	0	0
IL23R	0	0.0202953	0	0	0	0	0	0	0	0	0	0	0	0	0	0	0	0
IL12RB2	0	0	0.124365	0	0	0	0	0.247508	0	0	0.200115	0	0	0	0	0	0	0
SERBP1	106.003	104.254	104.209	104.15	97.2579	100.053	107.693	106.884	91.8481	126.595	114.24	121.119	110.533	117.889	116.875	115.626	93.1477	113.216
GADD45A	108.715	99.5427	120.462	67.2339	156.114	112.625	102.941	115.462	116.333	28.2667	24.2618	30.498	40.8298	35.0455	25.0114	47.3701	71.6697	46.3661
GNG12	55.743	59.1863	49.1949	28.1189	42.4993	55.5649	55.5353	51.5829	52.3628	62.5885	73.1131	83.3053	65.8774	67.98	63.319	73.8706	31.7466	66.446
GNG12-AS1	0.103212	0	0	0.816567	0	0	0.0926796	0.171965	0	0	0.188725	0.27381	0.117217	0.0798022	0.136852	0.293159	0.0975474	0.0349411
DIRAS3	4.67797	6.71567	4.80836	1.88012	2.29771	13.0849	7.70087	3.2234	4.76378	14.5697	11.4853	13.0053	17.1231	14.0046	15.8599	20.301	16.2763	11.4314
WLS	93.7102	115.045	69.1411	67.7182	83.4348	71.3732	72.418	88.3282	74.5792	168.348	171.164	185.616	184.289	156.498	190.612	173.349	132.409	168.714
MIR1262	0	0	0	0	0	0	0	0	0	0	0	0	0	0	0	0	0	0
RPE65	8.1712	9.02437	10.2772	1.87605	3.40794	5.39254	8.69877	6.62785	4.54034	0	0	0	0	0.0228789	0	0	0	0
DEPDC1	19.2521	24.7327	25.3854	17.454	24.0152	22.5284	22.8936	25.5784	20.9966	22.4084	24.8538	26.7438	24.7182	27.4266	28.2186	29.1921	12.1563	22.663
DEPDC1-AS1	0.416335	0.555834	0	0.293932	0.612915	0.630509	0.79008	0.573229	1.10993	0.778686	0	0	0.947467	0.286766	0	0.408536	0	0
LINC01707	0	0	0	0	0	0	0	0	0	0	0	0	0	0	0	0	0	0
LINC01758	0	0	0	0	1.79716	0	0	0	0	0	0	0	0	0	0	0	0	0
LRRC7	0.991925	0.669752	1.55631	0.287766	1.0739	0.875418	0.633723	0.565128	0.542976	0.159934	0.238831	0.17388	0.149193	0.247374	0.0303247	0.513042	0.119817	0.0206241
PIN1P1	0	0	0	0	0	0	0.885062	0	0	0.835646	0	0	0	0	0	0	0	0
LRRC40	92.1387	67.7156	73.1424	61.9268	85.5937	68.5855	83.0981	91.9655	63.5433	81.2884	57.9117	87.4242	59.7972	72.2929	58.2194	68.7331	31.5624	70.0026
SRSF11	37.1788	40.1752	38.0349	39.9449	38.8945	44.9559	45.9519	43.4628	43.7529	57.5099	48.0201	56.1576	51.7524	48.5149	48.7249	52.8396	42.7451	54.9456
ANKRD13C	34.3891	24.909	28.0541	20.5033	30.6796	28.1166	27.6547	27.5318	28.7877	39.0679	35.0832	36.945	39.8262	45.1473	32.8169	36.6139	26.7815	47.6509
HHLA3	15.6662	14.6529	8.01232	7.58788	10.954	11.0902	10.289	10.2447	13.5428	11.7545	10.3733	14.8973	11.3313	8.28119	10.3039	8.27367	8.95922	12.2746
CTH	23.5325	9.87865	18.6429	12.8172	12.9674	28.0452	15.0474	16.9583	13.8467	15.8812	16.7424	20.376	15.3974	25.5387	18.0098	19.0786	18.6284	27.4644
LINC01788	0	0	0	0	0	0	0	0	0	0	0	0	0	0	0	0	0	0
PTGER3	0.203303	0.432128	0	0	0.393037	0.00514756	0.469668	0.211767	0.29262	0	0.142909	0	0.0892782	0.404588	0.0378184	0.015538	0.178148	0.352635
ZRANB2-AS1	0.28645	0.313315	0.119154	0.257152	0.763304	0.34821	1.98062	0.422544	0.600176	0.334468	0.731773	0.414987	1.3194	0.317439	0.617318	0.915954	0.752545	0.433063
ZRANB2	112.896	123.333	106.506	100.729	98.3886	117.649	116.567	122.858	118.072	165.166	151.268	190.889	168.497	169.858	171.33	189.904	100.639	182.006
MIR186	0	0	0	0	0	0	0	0	0	0	0	0	0	0	0	0	0	0
ZRANB2-AS2	1.32611	0.590144	0.502821	0.0780189	0.600691	1.07109	1.3245	0.351123	0.562437	0.354323	0.449492	0	0.838294	2.05515	0.627035	1.02242	0	1.49925
NEGR1	1.18911	1.83635	1.67518	1.13334	2.26072	1.60411	3.35472	2.18627	2.26701	6.94796	7.21874	5.7922	8.40711	8.21011	8.75339	12.9999	3.71717	8.99692
NEGR1-IT1	0	0	0	0	0	0	0	0	0.117814	0	0	0	0	0	0	0	0	0
LINC01360	0	0	0	0	0	0	0	0	0	0	0	0	0	0	0	0	0	0
LINC02238	0	0.0516486	0.215141	0	0	0.593687	0.355484	0.147503	0.731324	0.764909	0.692364	0.364826	0.743446	1.58103	0.987791	1.64862	0.0216828	3.75559
LRRIQ3	0	0.506492	0.0690475	0	0	0.330934	0.0909404	0.192865	0.0662006	0.656851	0.197518	0.0804976	0.667666	0.48081	0.129157	0.510541	0.395496	0.603907
FPGT	7.37843	4.47637	8.94536	10.8784	7.99283	6.05753	10.964	11.0449	6.20015	31.1015	16.8822	24.1919	22.5766	24.0275	26.0083	34.7028	19.4375	29.0393
FPGT-TNNI3K	0.914376	0.495569	0.317989	1.11627	1.45497	0.815414	1.24055	2.67233e-06	1.87691	3.08841	0.638572	3.31005	2.45447	1.6619	1.33914	2.3385	1.10763	0.618924
TNNI3K	0.0029598	4.8678e-07	0.168287	4.12578e-05	0.243312	4.36277e-07	6.53333e-05	0.127575	0.0765435	0.0788724	0.960265	3.60415	3.14422	4.63079	1.99156	1.01573	1.59593	3.50816
LRRC53	0	0.359355	0	0	0	0.43481	0	0.0456125	0	0	0.306553	0.0158647	0.95286	0.914633	1.84546	1.19233	0	1.05495
ERICH3	0	0	0	0.373269	0	0	0	0	0.02621	1.29066	1.20234	0.711772	2.75279	1.2001	1.74713	0.667036	0.242452	1.42371
ERICH3-AS1	0	0	0	0	0	0	0	0	0	0	1.63005e-10	0	0	0	0	0	0	0
CRYZ	91.5805	66.7349	79.5936	56.5889	54.6524	73.7679	70.4128	78.687	66.4005	139.504	109.17	132.064	141.724	128.469	153.32	153.057	84.7459	127.445
TYW3	9.16408	7.40797	8.97653	8.04957	11.2347	8.63832	9.80774	10.3622	8.63868	22.6679	18.7771	17.5727	26.4558	24.028	29.666	25.7281	20.6431	27.4244
LHX8	0	0	0	0.311678	0.0199975	0	0	0	0	0	0	0	0	0	0	0	0.470126	0
SLC44A5	3.42972	7.00814	7.46518	7.1717	5.42565	6.85139	8.56262	8.04407	6.26271	19.6639	20.1374	17.0706	26.6923	23.6099	24.3999	23.6005	10.6643	20.8498
ACADM	84.2805	79.1484	75.7381	67.7945	66.3434	77.4737	78.9862	88.6252	74.7908	102.845	86.6165	97.6188	78.7277	89.0176	85.3985	84.0418	57.3076	93.6238
DLSTP1	0	0.153414	0.762495	0.0101409	0.448948	0.0174025	0.120511	0.219067	0.710169	0.782933	0	0.609558	0.0108962	0.277023	0.122253	0	1.47327	0.441711
RABGGTB	14.5817	16.1891	15.0127	11.653	10.0281	15.7954	12.0154	12.1941	14.136	15.2597	13.2626	14.7717	10.37	15.7281	12.5687	15.1177	10.599	14.1959
SNORD45C	0	0	0	0	0	0	0	0	0	0	0	0	0	0	0	0	0	0
SNORD45A	0	0	0	0	0	0	0	0	0	0	0	0	0	0	0	0	0	0
SNORD45B	0	0	0	0	0	0	0	0	0	0	0	0	0	0	0	0	0	0
MSH4	0.0882312	0	0	0.149499	0.0539547	0.0481031	0.222074	0	0	0	0	0	0.0401581	0	0	0	0.089013	0.119701
ASB17	0	0	0	0	0	0	0	0	0	0	0	0	0	0.551847	0.852376	0	0	0.434782
LOC101927342	0	0	0	0	0	0	0	0	0	0	0	0	0	0	0	0	0	0
ST6GALNAC3	9.83846	14.3344	9.66121	10.0315	9.87813	10.9599	11.4748	11.811	10.4783	15.6191	12.905	13.6369	8.31288	13.811	10.6018	12.732	6.75715	10.1176
LINC02567	2.96154	0.644648	1.02529	0	0	0	0.578731	0	2.38731	0	0	0	0	0	0	0	0	0
ST6GALNAC5	370.537	337.25	379.918	206.693	225.732	240.943	224.833	290.216	269.071	65.3637	95.8525	72.3415	105.575	80.1536	90.3841	82.8146	35.4615	73.1676
MIR7156	0	0	0	0	0	0	0	0	0	0	0	0	0	0	0	0	0	0
PIGK	15.6504	11.3888	14.8354	12.6759	12.9216	16.3459	15.3083	13.9019	11.5568	21.9535	18.5922	17.4535	22.9877	18.3204	15.5829	27.434	15.7906	18.9953
AK5	0.394172	0.728646	0.672564	0.65825	3.52292	2.6036	2.04419	1.34394	1.45501	6.17939	3.12641	4.04111	2.48408	4.29179	0.69355	6.54138	4.79874	5.1214
ZZZ3	19.3367	21.276	21.9259	21.0115	26.4469	25.5747	22.0881	28.5295	20.2759	33.6038	31.7281	33.0746	31.4222	36.5135	38.2426	37.2518	20.3817	37.6075
USP33	86.7599	92.873	111.715	93.8908	97.9426	99.1001	106.168	100.151	103.102	95.0196	98.2901	107.726	112.799	117.826	112.681	135.59	59.5452	105.167
MIGA1	2.52873	2.46404	2.52897	3.17216	3.31238	2.32859	3.37152	2.60451	1.28639	3.95869	3.76906	2.67827	5.19469	3.35784	3.99932	4.48571	4.89039	4.32864
NEXN-AS1	0.160932	0.184256	0.14497	0.108535	0.107929	0.505531	0.401172	0.836406	0.265234	0.944859	1.07033	1.23919	0.727371	0.886029	0.700064	0.62216	0.858014	0.547246
NEXN	4.72524	4.06809	2.98053	7.60551	3.79563	2.13276	3.96699	4.39912	3.86752	7.40405	3.84559	5.57263	2.60697	3.53352	2.33342	2.92928	1.97409	3.6711
FUBP1	76.3027	70.3094	74.7625	91.1653	85.778	78.5995	92.4666	92.464	77.9529	115.894	111.802	106.759	101.187	127.021	123.16	126.166	86.5906	119.971
DNAJB4	14.5343	15.9325	14.3469	13.9584	16.4572	14.3974	16.2426	18.9639	15.3485	25.3374	16.5748	24.8262	24.8111	23.986	26.0566	21.5143	11.9639	27.4369
GIPC2	0	0.9032	0	0.234897	0	0.618085	0.638042	0.0986673	0.193528	1.06678	0.378928	0	0	0.213892	0	0	0.354312	0.320988
MGC27382	0	0	0	0	0	0	0	0	0	0	0	0	0	0	0	0	0	0
PTGFR	0.0943946	0	0	0	0	0.314498	0.631679	0.289925	0.446108	0	0	0.55636	0.584779	0.140871	0.200851	0.0132323	0.0132265	0
IFI44L	0.930253	1.16928	1.22703	0.0419206	0.53457	0.737371	1.20984	1.27348	0.885029	0	0	0.013124	0	0	0	0.0124854	0	0
IFI44	1.00091	0.467695	1.66987	0	0.952108	0.424424	0.0599818	0.0636042	2.36514	0	0	0	0	0	0	0	0	0
ADGRL4	2.62429	2.38288	1.55748	0	0.41532	0.473954	1.2894	3.91535	1.97324	0.470361	0.377908	0.497171	2.96755	0.892561	4.00585	1.17218	0	0
LINC01781	0.163415	0.163627	0.185887	0	0.0832757	0.0742441	0.0734479	0.233651	0.267334	4.12615	0.997031	2.27548	0.185945	0.506511	0.260784	0.824676	0.515197	0.221702
ADGRL2	24.692	29.0932	29.979	28.6913	38.1068	29.197	34.3339	30.0118	25.7063	120.402	126.119	127.835	147.548	161.193	152.284	168.266	84.0357	146.023
LOC101927434	0	0	0	0	0	0	0	0	0	0	0	0	0	0	0	0	0	0
LINC01362	0	0	0	0	0	0	0	0	0	0	0	0	0	0	0	0	0	0
LINC01361	0	0	0	0	0	0	0	0	0	0	0	0	0	0	0	0	0	0
LINC01712	0	0	0	0	0	0	0	0	0	0	0	0	0	0	0	0	0	0
LINC01725	0	0	0	0	0	0	0	0	0	0	0	0	0.207388	0	0	0	0	0
LOC101927560	0	0	0	0	0	0	0	0	0	0	0	0	0	0	0	0	0	0
TTLL7	5.42626	7.3382	5.95113	6.82241	8.68486	9.55345	8.32388	6.0481	6.36592	3.90765	4.99459	3.29698	4.68612	3.00045	4.34696	4.55031	3.59867	6.01743
PRKACB	22.4575	22.6354	23.8715	24.0137	24.8293	22.4222	32.3893	25.3823	18.3479	24.8805	20.2996	21.5401	20.6934	23.1034	25.04	27.0602	12.4144	19.7311
SAMD13	3.28231	1.58662	2.05995	1.07874	1.80723	2.36542	1.39047	1.29463	3.08597	4.40012	0.920737	4.50292	2.36109	2.02693	4.97712	1.85633	2.47402	2.50803
UOX	0	0	0	0	0	0	0	0	0	0	0	0	0	0.0902339	0	0	0	0
DNASE2B	0	0	0	0	0	0	0	0	0	0	0	0	0	0	0	0	0	0
RPF1	66.0073	65.9243	70.9078	93.6847	66.0352	63.9569	69.3942	67.0858	81.0124	79.1159	71.0895	79.4685	79.1891	74.8449	71.787	82.3164	74.1229	85.1084
GNG5	719.172	796.654	702.95	836.15	734.801	780.041	803.649	777.329	714.186	605.508	594.532	602.258	615.531	650.766	642.027	593.073	808.564	673.379
SPATA1	0.453739	0.0633529	0.25888	0.40352	0.45757	0.0264812	0.186065	0.20044	0.134949	0.58837	0.151752	0.726763	0.10489	0.653393	0.50759	0.189497	0.0743362	0.203038
CTBS	2.08688	3.52249	2.22522	2.32722	1.16216	3.45364	2.54554	2.59787	2.17872	3.73593	4.1889	3.34515	5.44099	4.04803	2.40851	3.46234	3.43065	3.73534
LINC01461	0	0	0	0	0.209974	0	0	0	0	1.48626	0	0	0	0	0	0.649801	0	0
LINC01555	0	0	0	0	0	0	0	0	0	0	0	0	0	0	0	0	0	0
SSX2IP	17.1879	20.8622	18.2992	36.3127	40.6553	23.616	37.9312	27.7439	19.9564	33.9772	18.7949	24.5456	23.0595	27.5744	20.2465	25.0604	10.3819	22.3964
LPAR3	0.607217	0.591572	0	0	0	0	0.0147523	0	0	1.97322	1.30167	1.9805	0	0.271292	0	0.434803	0	0.133589
MCOLN2	0.0183537	0.624834	0.0208775	0	0	0	0	0	0	0	0.0223959	0	0.020884	0	0	0	0	0.0996002
MCOLN3	0	0	0	0	0	0	0.454862	0	0	1.09514	0	0.268419	1.0364	0.522802	0.0861348	0.510721	0	0.741418
WDR63	0	4.66828	1.54319	0.0202348	0.954237	0.868107	0.910326	1.52991	1.79215	1.10275	0.582895	0.608145	2.2394	0.0789658	0	2.12138	0	0.622146
MIR4423	0	0	0	0	0	0	0	0	0	0	0	0	0	0	0	0	0	0
SYDE2	1.31992	1.2159	2.64851	3.46651	1.98558	2.34113	3.49776	1.62049	2.38384	2.84392	4.5355	3.33276	2.51115	2.23648	2.84219	3.53031	2.064	2.30642
C1orf52	33.3556	25.9845	39.7668	24.6632	24.8491	33.1148	29.7383	33.3558	33.1775	34.8742	39.7859	39.7544	34.1102	43.3996	38.0461	36.7871	30.0149	38.6559
BCL10	25.0624	24.0359	22.924	17.1338	22.7954	21.6266	22.5141	30.0992	23.9311	30.8163	20.9891	26.7458	35.875	24.7949	24.8554	28.4549	24.489	29.0735
LOC646626	1.14304	0.813998	1.81996	1.28623	1.18927	0.622058	1.95044	2.46245	1.1155	2.28309	0.757006	2.74587	0.381089	2.06838	1.38464	1.37154	3.57524	0.918927
DDAH1	18.7957	16.6399	14.8305	8.32019	12.7732	10.7264	13.7476	10.7021	7.82474	7.28597	5.79384	7.00985	4.99974	3.59115	4.64679	3.47506	2.34877	2.93612
CCN1	69.8459	79.6774	86.828	42.4161	40.4087	42.1955	32.5655	36.4882	32.6306	37.1009	21.5468	20.27	16.9501	16.49	21.6429	14.5428	9.80807	13.4731
ZNHIT6	13.7727	7.79388	10.277	13.4675	14.5915	12.8273	12.8737	11.6301	7.39373	13.9768	16.7323	14.2442	11.3436	12.1735	13.1785	12.9177	10.9535	14.2694
COL24A1	0.985876	0.292198	0.744641	0.192103	1.61571	0.107499	1.46048	1.02995	0.812858	3.6225	0.731428	5.48069	2.10897	1.81716	1.82083	2.19905	1.12391	2.91044
ODF2L	5.68397	4.33909	4.82809	5.17849	5.7628	5.57831	4.96931	5.26942	6.373	5.33082	5.60479	6.11419	5.79635	4.25491	5.04847	6.05232	1.7873	4.0419
MIR7856	0	0	0	0	0	0	0	0	0	0	0	0	0	0	0	0	0	0
CLCA2	0.351831	0	0	0	0	0	0	0	0	0	0	0	0	0.015146	0	0	0	0
CLCA1	0	0	0	0	0	0	0	0	0	0	0	0	0	0	0	0	0	0
CLCA4	0	0	0	0	0	0	0	0	0	0	0	0	0	0	0	0	0	0
CLCA4-AS1	0.63741	1.02827	1.49041	0.637514	1.91284	1.41579	1.14595	1.1814	4.63445	1.02186	2.07412	2.48893	0.967049	0.84149	1.50696	0.491439	0.580538	1.34518
CLCA3P	0	0	0	0	0	0	0	0	0	0	0	0	0	0	0	0	0	0
SH3GLB1	34.6087	29.8328	36.005	29.1038	45.1321	36.5008	40.7529	36.5061	27.5194	33.7706	28.4686	25.5745	35.3181	31.5956	32.8895	31.9468	24.8354	31.0848
SELENOF	135.082	144.894	117.935	147	143.412	139.185	151.018	150.349	133.549	147.122	144.56	145.169	165.282	167.823	161.696	164.964	135.399	180.534
HS2ST1	23.2361	24.331	18.4605	28.5905	24.5718	21.3588	24.0759	22.8068	18.0109	26.5832	23.202	26.8154	19.3692	18.7186	22.4073	23.9322	17.2132	21.3282
LINC01140	0.111842	0	0.961231	0.01316	0	0	0.067024	0	0.0135529	0.806843	0.242621	0.0823993	0.268662	0.590602	0.185092	0.438986	0.454466	1.51734
LINC02801	0	0	0	0	0	0	0	0	0	0	0	0	0.455822	0	0	0	0	0
LMO4	24.4002	27.654	26.2827	24.6394	17.1362	18.9937	25.0619	25.1313	21.4181	9.10812	10.8699	9.36606	11.9378	9.20944	11.6949	9.41339	8.80592	9.04852
LINC01364	0	0	0	0	0.199072	0	0.46821	0.0620608	0	0	0	0	0	0	0	0	0	0
PKN2-AS1	0.0488585	0.146766	0.240834	0.137976	0.365172	0.162784	0.175678	0.124192	0.426285	0.313308	0.25835	0.280772	1.9458	0.0841325	0.0866334	0.842429	0.143766	0.0441902
PKN2	26.6389	26.8443	26.188	24.676	22.0318	30.5163	27.2195	23.1155	24.8241	41.7841	29.1145	31.3884	38.4329	40.7361	32.7299	37.7331	18.8818	43.8963
GTF2B	54.1141	62.4202	56.7952	72.4737	61.1091	65.6433	61.5181	67.1591	61.5159	63.8932	61.8722	61.3575	61.0409	89.7533	80.7534	80.6517	86.7582	82.0784
KYAT3	43.6589	40.5537	34.107	43.7038	35.4548	31.8026	40.3269	44.0617	37.9202	45.1978	53.298	55.1389	41.1006	50.4612	56.5475	44.6982	32.8557	55.6633
RBMXL1	9.72615	6.65867	6.50724	7.43869	11.4704	16.0613	12.1708	16.797	6.82961	14.747	20.6226	22.312	17.3472	11.4868	15.7959	14.6276	9.10791	16.831
GBP3	0.0342246	0.068538	0.0194655	0.0181219	0.0348814	0	0	0	0.0186629	0.0411502	0.0417623	0	0.0194715	0.0176801	0.0182056	0	0	0
GBP1	0.440501	1.22297	0.0683285	0	1.18361	2.32881	0.629954	1.336	1.07002	0.048149	0.904007	0	0.136699	0.103435	0.063906	0.0252613	0	0
GBP2	0.550462	0.423981	0	0	0.0143853	0.359104	0.0126876	0.914861	0	3.66564	6.76864	3.61253	6.69714	5.20602	8.67934	5.52021	2.5275	2.75742
GBP7	0.0475757	0	0	0	0	0.0432299	0	0	0	0	0.783728	1.13566	0.676685	0.0737313	0.278384	0.510194	0	0.0322725
GBP4	0	0.00940723	0	0	0	0.00853686	0	0.0179107	0.0102464	0	0	0	0	0.0194135	0	0.011853	0	0.0127461
GBP5	0	0	0	0	0	0	0	0	0	0	0.243325	0	0.016207	0.0147159	0	0	0	0.347826
LOC729930	0.0522042	0.0784078	0	0	0.106412	0.0474356	0.0469269	0	0	0.062768	0.509614	0	0.0594013	0.107872	0.0555394	0.0658622	0.1975	0.0708243
GBP6	0	0	0	0	0	0	0	0	0	0.18526	0	0	0	0.0367369	0	0	0	0
GBP1P1	0	0	0	0	0	0.0849535	0	0	0	0	0	0.123986	0	0.531276	0	0.0589771	0	0.190261
LRRC8B	7.44653	10.0072	6.67399	5.66843	11.4242	8.9287	8.8383	11.1409	8.23299	24.354	20.4535	26.3086	19.8818	19.6031	17.4019	17.7106	26.769	19.9239
LRRC8C-DT	0.511786	0.219621	1.49699	1.23881	1.34128	2.05945	0.657215	0.278762	1.03658	1.84605	3.0333	1.45436	1.41426	0.906456	0	1.47585	1.9362	0.793519
LRRC8C	1.33591	0.870274	1.22668	1.00565	2.79692	1.42595	1.43236	0.552313	1.46574	3.21248	2.65142	3.19104	1.43767	0.802365	1.36133	4.14248	1.23814	0.294788
LRRC8D	31.4611	32.9607	44.8555	39.6925	46.6475	49.8686	58.736	42.52	51.6702	62.1699	56.6041	51.583	75.241	89.5483	73.8149	94.0023	62.1728	84.8432
GEMIN8P4	6.33796	4.85296	5.89869	2.04587	4.07611	2.24817	3.53413	5.45982	3.99211	4.80865	6.4104	5.6633	2.81528	5.21758	3.89429	6.79886	2.35078	3.2647
ZNF326	13.4318	12.0293	11.7246	12.1423	14.2533	11.6761	15.4766	15.3419	13.3567	10.4892	9.67923	11.3188	11.2211	11.0771	13.2051	11.6016	9.76181	10.8824
SNORD3G	0	0	0	0	0	0	0	0	0	0	0	0	0	0	0	0	0	0
BARHL2	0	0	0	0.179321	0	0	0	0	0	0.23753	0	0	0	0.320741	0.390325	0	0	0
LINC02609	2.43315	1.19964	1.80029	1.70735	2.41201	1.76065	2.39327	1.25481	1.93577	2.50758	2.21098	5.04112	1.63255	2.88828	1.90408	3.43361	1.82797	3.35117
LINC01763	0	0	0	0	0	0	0	0	0	0	0	0	0	0	0	0	0	0
ZNF644	38.2344	39.232	40.7967	37.258	38.3901	43.4197	50.7741	41.5945	40.6977	53.1603	39.3534	43.7122	58.4139	60.5976	48.1683	59.3524	35.288	57.2383
HFM1	3.32054	2.62922	5.41795	3.44162	4.11633	4.08182	4.54082	5.1181	3.5829	4.75699	4.91396	5.63714	7.89162	5.1704	4.10894	4.50125	2.42041	2.90742
CDC7	90.7091	92.4674	92.5187	99.2358	101.265	85.7617	88.5849	98.3949	94.3045	110.161	114.727	125.569	60.9102	79.146	59.8974	76.8268	32.1658	61.2566
TGFBR3	1.67248	3.82531	3.49033	3.92675	2.91585	2.12053	1.8647	1.94436	1.75333	14.5129	13.479	12.6429	10.4595	9.32302	11.4301	14.0943	11.6138	13.6317
BRDT	0	0	0	0	0	0	0	0	0	0	0	0	0	0	0	0	0	0
EPHX4	2.37009	3.8212	2.7874	2.595	1.06449	0.876039	5.16376	1.56993	1.62101	6.66539	3.97049	3.99545	5.4394	3.61083	4.06006	1.67247	4.00203	3.10645
SETSIP	0.917852	1.4389	1.30772	1.47273	1.81424	0.876133	1.47512	0.821872	1.08191	1.39342	1.48202	0.725405	1.39252	1.70503	0.976492	1.42701	1.05225	1.25781
BTBD8	0.575622	0.411692	2.75942	1.87229	0	3.17561	0.81311	1.99877	1.79366	5.04247	1.50514	2.67176	4.67843	3.44088	0.612398	4.04609	5.39242	1.61765
KIAA1107	1.9179	2.54249	5.53091	2.44584	7.81883	5.30177	5.58486	2.18862	1.63505	3.10173	1.31848	1.36127	2.52042	3.83747	1.20702	5.06087	1.02195	0.806246
C1orf146	0	0	0	0	0	0	0.181945	0	0	0	0	0	0.15354	0	0	0	0	0
GLMN	34.1231	33.4709	37.7498	36.6473	31.7399	29.9485	37.7678	37.5051	39.1501	43.6222	34.6409	50.2216	41.5893	34.8739	35.0649	36.2277	17.5421	41.2487
RPAP2	7.67366	7.76564	8.12703	9.00481	10.7155	10.3707	10.6538	7.66594	6.62483	8.8694	7.02835	10.027	8.66556	7.44156	7.63007	10.3574	8.11444	6.93738
GFI1	0	0	0	0	0.290274	0	0	0	0.220019	0	0	0.440647	0.621141	0	0	0	0.389095	0.241496
EVI5	5.89691	6.23504	9.28165	8.79244	7.13137	5.08502	9.50056	7.2359	7.6831	8.99502	8.69923	11.419	10.1149	9.85115	8.35708	9.48007	8.10702	10.3286
RPL5	806.052	745.867	677.437	716.834	736.783	752.164	737.605	724.599	701.197	982.784	896.274	918.065	933.589	853.479	882.847	852.481	957.563	977.573
DIPK1A	19.3216	19.0112	18.2943	17.8792	14.7409	21.3792	18.0879	22.1611	18.413	11.7724	11.7431	10.8862	11.1198	14.0777	12.1594	15.8049	2.32392	21.6928
SNORD21	0	0	0	0	0	0	0	0	0	0	0	0	0	0	0	0	0	0
SNORA66	0	0	0	0	0	0	8.5797	0	0	0	0	0	0	0	0	0	0	0
MTF2	40.0082	35.0158	41.0113	52.1505	51.7783	55.4384	52.1055	49.398	63.4867	69.4931	47.6005	65.0746	80.5057	76.9538	68.3288	73.098	72.7987	74.7819
TMED5	21.3404	26.0601	23.2534	21.6638	23.0634	25.4409	20.1836	25.3666	21.3684	25.964	26.4455	29.1162	27.2929	23.0874	26.3182	32.6139	8.64849	25.641
CCDC18	7.56295	6.78896	8.28788	6.83583	9.05824	4.69449	4.7957	8.34545	4.99098	8.02186	5.5842	6.45215	9.74299	6.95535	5.66305	3.55532	5.08765	8.02214
CCDC18-AS1	6.81557	7.76249	5.88985	6.36184	5.8676	8.2595	8.51165	4.04929	10.2488	7.739	4.01433	8.25125	6.10325	8.25349	7.42601	10.0153	11.499	11.3326
DR1	19.6948	18.6278	17.9601	17.8246	20.549	18.8769	21.5069	22.5233	22.4737	22.6971	18.425	22.9635	23.0551	23.3064	22.1564	22.8095	14.953	24.1686
FNBP1L	88.2496	75.3601	81.5539	98.068	104.695	102.643	99.0435	93.7743	105.564	53.6056	45.811	50.1535	77.1044	77.7757	78.7447	75.7125	36.2545	62.2266
BCAR3	149.443	161.747	158.651	151.899	118.931	108.223	105.289	133.811	114.093	38.2347	59.6705	38.089	73.7472	54.6653	58.5476	56.6396	31.3273	61.3913
LOC100129046	0.522853	0.335559	4.78676e-14	1.5968e-16	0.113767	8.98399e-13	9.61611e-15	0.106524	0.243412	0	0.410657	0	0.0848091	2.01909e-12	7.6658e-15	0.047087	5.40239e-11	0.0505392
MIG7	0.322466	0	1.10043	0	0.803378	0	0.289868	0.512291	0.781523	0	0.655811	0	0	0.481238	0	0	0	0.63192
MIR760	0	0	0	0	0	0	0	0	0	0	0	0	0	0	0	0	0	0
DNTTIP2	64.7398	58.9654	68.022	67.7199	64.8754	70.0188	54.7741	64.2419	71.3849	78.2049	71.9185	74.7479	64.347	77.8553	67.7049	72.1296	49.9387	72.1683
GCLM	9.84653	15.1492	12.7468	9.31454	10.8155	10.338	10.5351	14.329	8.09767	4.8345	6.87177	5.42313	5.82297	3.44615	4.26559	6.65808	4.03343	5.79595
ABCA4	0	0	0	0	0	0	0	0	0.223216	0.0662542	0.00960567	0	0	0	0	0	0	0
ARHGAP29	7.50279	6.73787	5.80103	5.28023	3.69466	5.17334	5.34211	6.13128	3.28545	2.71086	2.34275	1.9975	1.6097	1.70303	3.64504	3.47395	2.10257	2.46332
ABCD3	62.532	74.7523	82.796	66.7521	69.2985	66.2003	72.5031	75.8656	62.167	64.8833	54.8181	61.1372	43.468	50.9193	45.0222	61.0091	25.8835	46.4577
F3	16.7327	13.6446	26.1541	5.3287	9.66791	6.56298	9.54412	12.0712	7.69341	28.4121	26.7195	37.4356	14.9303	14.1288	16.7643	18.2552	11.3855	14.9597
MIR12133	0	0	0	0	0	0	0	0	0	0	0	0	0	0	0	0	0	0
SLC44A3-AS1	0.0386633	0.0774268	0.04398	0	0.413755	0	0.0115849	0.0491384	0.168667	1.65804	0.471785	0.786188	1.34914	1.77094	2.38574	0.959313	0.568835	0.699382
MIR378G	0	0	0	0	0	0	0	0	0	0	0	0	0	0	0	0	0	0
SLC44A3	1.0231	2.31042	1.55998	0.783781	2.79542	1.02855	3.16996	2.09569	2.01795	2.40792	1.88593	3.03111	13.8708	6.58968	7.80455	6.61865	7.98832	5.2863
CNN3	1325.66	1240.44	1240.2	1012.57	941.303	1079.18	1038.2	1075.07	1068.86	1180.72	1190.88	1193.27	1168.44	1232.89	1157.14	1171.65	972.758	1221.03
LOC729970	11.9976	14.7435	8.96046	8.79115	9.94288	13.5996	11.7108	8.20167	11.1022	16.4654	14.5661	15.4285	12.4106	12.6461	11.217	16.1303	9.24606	16.7702
ALG14	2.30755	2.88434	3.62531	2.36904	2.37994	2.93491	2.37454	2.68152	2.60688	3.78039	3.24579	2.74722	3.59854	3.44476	3.63845	4.95649	4.38237	4.27391
LOC101928098	0	0	0.419094	0	0	0	0	0	0	0.18985	0	0	0	0	0	0	0	0
TLCD4	2.12739	0.780321	0.401606	0	1.03942	0.842256	0.645137	1.12895	1.03405	3.01714	2.95231	2.94023	1.29999	2.13308	3.30551	1.81278	1.74097	1.75276
TLCD4-RWDD3	4.29379	3.25415	2.82326	2.05344	5.55525	2.24911	2.94102	5.22959	4.84007	5.63387	4.58658	7.57902	3.62862	3.1454	4.24815	4.67193	2.40319	3.58407
LOC101928118	0.0233262	0	0.0796014	0.123512	0	0.127173	0	0	0	0.280464	0.170781	0.402141	0	0	0	0	0	0
RWDD3	47.4737	40.1726	44.0643	33.5194	43.7901	40.8329	42.1337	46.3396	49.2686	44.3064	38.0076	56.1447	41.0996	44.1024	36.1294	47.2856	37.2797	45.3049
LINC01760	0	0	0	0	0	0	0	0	0	0	0	0	0	0	0	0	0	0
LINC01650	0	0	0	0	0	0	0	0	0	0	0	0	0	0	0	0	0	0
LINC01761	0	0	0	0	0	0	0	0	0	0	0	0	0	0	0	0	0	0
LINC02607	0	0.242982	0	0	0	0	0	0	0	0	0	0	0	0	0	0	0	0
LINC02790	0	0	0	0	0	0	0	0	0	0	0	0	0	0	0	0	0	0
LINC01787	0	0	0	0	0	0	0	0	0	0	0	0	0	0	0	0	0	0
PTBP2	22.1033	21.041	23.7283	24.79	23.8605	24.0652	21.0632	20.6263	16.9816	15.3304	13.1323	14.8817	16.3991	19.0535	15.421	18.5598	15.2443	18.9041
DPYD	7.48803	6.1607	5.83038	5.39531	3.1197	5.18936	4.15499	5.47313	5.65721	7.07666	10.9672	12.6341	10.9397	9.66793	18.5009	11.676	4.67615	10.1171
DPYD-AS1	0	0	0	0	0	0	0	0	0	0	0	0	0	0	0	0	0	0
DPYD-AS2	0	0	0	0	0	0	0	0	0	0	0	0	0	0	0	0	0	0
LINC01930	0	0	0	0	0.0680471	0	0	0	0.291262	0	0	0	0	0.206943	0	0.673867	1.34715	0
MIR137HG	0.350459	0	0.159461	0.717528	0.547684	0.297217	0	0	0.535101	0.196643	0	0.123936	0	0	0.0497133	0	0	0
MIR2682	0	0	0	0	0	0	0	2.01983	0	0	0	0	0	0	0	0	0	0
MIR137	0	0	0	0	0	0	0	0	0	0	0	0	0	0	0	0	0	0
LINC01776	1.1206	0.688534	0.579409	0.755182	0	0.0925674	0.663917	1.94211	0.805504	2.9397	2.36188	1.95893	3.01386	3.26284	1.57153	2.92396	2.4088	2.34955
SNX7	67.3827	65.5873	70.8329	65.3183	44.2846	67.1584	59.9565	62.4072	55.0485	66.9296	59.8217	66.3394	44.926	52.2138	64.2148	50.7405	33.9036	43.0097
PLPPR5	8.6313	8.79941	6.28666	4.40183	12.1743	7.34329	8.15963	7.52298	4.54904	2.0374	3.35781	3.86051	0.988779	1.73576	2.01848	3.43515	1.18717	1.25752
LOC100129620	0.0235177	0.186552	0.190907	1.43854e-10	0.190301	3.28066e-10	0.106949	0.0228892	1.06225e-09	0	1.27211e-10	0	7.38162e-10	5.49193e-10	1.19783e-10	5.35464e-11	1.77871e-10	1.85706e-10
PLPPR4	1.13717	0.39105	0.548778	0.450077	0.398039	2.07703	1.49718	1.29198	1.44065	0.400518	0.89705	1.09677	0	0	0.879872	0.49272	0	1.40252
LINC01708	0	0	0	0	0	0	0	0	0	0	0	0	0	0	0	0	0	0
MIR548N	0	0	0	0	0	0	0	0	0	0	0	0	0	0	0	0	0	0
PALMD	0.0988613	0.197979	0.028114	0.732857	0	0.0673732	0	0.376938	0	0	0.0301587	0.917732	0.0843682	0.127677	0.0525887	0.0311815	0	0
FRRS1	0.12354	0.208745	0.430369	0.163536	0.243953	0.0420958	0.229044	0.279676	0.0673673	2.49732	1.72419	3.61455	1.57265	1.36414	1.60184	2.58146	0.30185	0.858973
AGL	6.93253	3.40656	3.47526	6.15921	5.32801	7.52624	6.9912	5.81713	3.48006	8.80702	7.82422	11.5345	10.6779	11.6362	9.38182	8.25137	4.45208	8.75023
SLC35A3	2.38743	2.21663	2.02091	1.69539	2.99273	2.16572	2.33988	2.04356	1.78083	2.91854	2.29698	2.3878	2.99368	3.79896	3.39369	3.30418	1.74199	2.68651
MFSD14A	117.408	140.477	140.482	132.458	106.844	148.787	147.584	128.657	135.914	154.976	155.886	145.156	182.262	232.481	203.973	223.041	154.064	203.986
SASS6	7.97524	10.6875	8.25342	6.68358	6.81433	7.51918	9.93154	12.7748	8.90227	8.66082	10.8933	14.6319	6.72078	8.10045	12.6474	12.4732	3.34616	5.81668
TRMT13	10.6796	8.53148	13.3567	11.724	7.96454	13.0799	11.4014	7.47766	13.1398	20.2348	12.8553	14.2614	7.8781	13.1473	15.3621	10.975	7.62532	16.7588
LRRC39	0.03322	0.349183	0.0754231	0.245062	0.0671765	0.126554	0.744402	0.0303983	0.503053	0.607835	7.95381e-10	0.867506	0.767983	0.985272	0.102843	1.12301	0.39424	0.279855
DBT	3.03946	4.04628	3.98606	4.09559	2.93991	4.36358	5.00344	4.15487	3.43721	6.91082	6.42697	8.04736	6.20584	5.55209	5.68872	6.77636	5.2813	8.55513
RTCA-AS1	2.02688	4.42011	1.35661	1.26842	1.21125	4.26846	6.45152	2.28626	2.19964	5.02743	1.09009	3.95752	3.05753	3.63125	4.31446	4.16209	3.42847	4.77891
RTCA	42.3759	57.7672	50.8359	49.7465	56.5729	50.1287	56.8135	52.8499	54.7543	62.4059	60.892	55.7318	53.5981	56.6576	46.3362	45.6079	33.8013	52.7118
MIR553	0	0	0	0	0	0	0	0	0	0	0	0	0	0	0	0	0	0
CDC14A	10.0861	5.92336	6.93694	8.65022	8.73875	7.98	7.67552	4.91342	9.99298	12.8835	15.6753	19.3368	17.0417	14.1844	10.9464	18.4729	10.7359	15.8036
GPR88	0.446023	0.744335	0.263074	0.612288	1.24589	1.08075	0.593977	0	1.90972	0.873935	0	1.09535	1.1466	0.563225	0	0.83365	0.770789	0
LINC01349	0	0	0	0	0	0	0	0	0	0	0	0	0	0	0	0	0	0
VCAM1	4.95271	6.81656	7.8668	7.28565	7.36056	4.53304	7.13947	1.33903	5.32292	23.365	19.9546	22.8567	4.8363	5.09843	7.6642	3.61275	3.92914	3.54287
EXTL2	37.8241	32.7686	40.5151	37.8454	34.4003	36.9495	34.3388	36.3474	32.9676	65.7179	61.101	55.3555	47.876	45.4773	46.729	60.3459	32.6731	49.9071
SLC30A7	9.30957	8.63871	11.4936	12.2937	8.80027	11.5515	10.3468	9.95295	8.63477	17.5764	15.9846	20.2205	21.5461	21.1838	15.9487	17.7331	12.2544	18.6685
DPH5	38.8563	34.1093	33.4873	29.1237	32.668	37.6579	32.7606	31.6336	31.2299	33.5848	38.0989	36.8731	35.1271	32.2583	25.7412	36.2478	36.7556	40.1704
LOC102606465	8.7442	6.53398	7.91772	5.57447	6.69509	6.68051	7.39099	6.46893	6.54747	11.3244	12.4749	9.63456	7.27666	5.16888	6.24819	4.33593	6.85764	5.96104
LOC101928370	0.665786	2.09518	2.5425	0.100724	1.16325	0.821031	0	0	1.76342	2.17282	2.9015	1.32439	0	0.0491339	0.607133	0	0.779634	0.967776
S1PR1	41.893	43.6896	52.7527	10.8558	9.00202	15.8968	16.1683	14.6749	12.1081	79.4554	63.7898	79.6849	25.2654	25.5496	32.1142	16.9656	10.6137	19.1675
LINC01307	0.730198	0	0	0	0	0	0	1.62406	0.132727	0	0	0	0	0	0	0	0	0.165107
OLFM3	0.628132	1.71998	2.20185	5.21291	2.58688	2.00347	1.5441	1.79621	2.65631	0.940195	0.437984	0.407998	0.641798	0.715194	1.43199	0.485185	0.371812	1.32174
DNAJA1P5	0	0	0	0	0	0	0	0	0	0	0	0	0	0	0	0	0	0
COL11A1	1.57198	4.40571	3.13803	1.68104	3.94255	6.84087	5.06813	6.80896	5.44582	41.4799	33.6155	31.5614	39.2492	39.6918	34.387	37.0937	47.6307	43.2546
LOC101928436	0	0.0863126	0	0	0	0	0	0	0	0	0	0	0	0	0	0	0	0
RNPC3	22.0834	18.0718	26.8349	14.5062	19.7662	22.3164	12.9274	15.7462	23.8016	31.2078	12.9308	29.1604	30.4821	26.4699	25.0878	31.8864	25.4966	38.0242
AMY2B	4.33817	2.73174	3.78509	1.37992	2.47744	1.87961	3.41285	1.86026	2.42872	3.83011	1.8819	2.15468	1.06176	1.4933	2.335	2.24148	0.79504	1.76994
ACTG1P4	0	0	0	0	0	0	0.601436	0.0277286	0	0	0	0	0	0	0	0	0	0
AMY2A	0.0481	0	0.0586225	0.0363841	0.0466886	0	0.0514733	0	0	0.0619642	0	0	0	0	0.0548282	0	0	0
AMY1C	7.3304e-07	7.36744e-07	6.84848e-07	7.46245e-07	7.50242e-07	6.50441e-07	5.60983e-07	7.08979e-07	7.38634e-07	8.83002e-07	9.78505e-07	9.236e-07	0	0	7.87381e-07	8.81441e-07	9.94387e-07	6.9363e-07
AMY1A	1.60102e-06	1.36799e-06	1.68617e-06	1.53746e-06	1.40868e-06	1.3373e-06	1.38091e-06	1.41199e-06	1.67957e-06	1.61888e-06	1.52861e-06	1.75418e-06	0	0	1.6123e-06	1.97429e-06	1.89466e-06	2.10399e-06
AMY1B	0.0829434	0.0568632	0.0628988	0.028486	0.0487402	0.0162939	0.0658266	0.0373928	0.00977701	0.0233576	0.0109393	0.0594557	0	0	0.0095374	0.0504348	0.00989152	0.0121624
AMY1C (2)	7.63084e-07	7.87971e-07	5.52849e-07	6.74929e-07	7.5152e-07	5.98961e-07	4.24539e-07	7.08979e-07	6.25259e-07	6.25212e-07	1.03418e-06	9.15111e-07	0	0	7.11311e-07	7.88816e-07	9.94387e-07	5.36407e-07
AMY1A (2)	1.60138e-06	1.54732e-06	1.88592e-06	1.644e-06	1.45789e-06	1.4657e-06	1.45808e-06	1.41199e-06	1.88129e-06	1.78977e-06	1.70073e-06	1.96495e-06	0	0	1.83712e-06	1.89615e-06	1.89466e-06	2.47775e-06
AMY1B (2)	0.0838401	0.0389054	0.0254979	0.0142417	0.0137064	0.00814576	0.0282102	0.0373928	0.00488708	0.00538819	0.00546802	0.0297262	0	0	0.00476721	0.0334652	0.00989152	0.00607944
AMY1C (3)	6.55103e-07	7.87971e-07	5.52849e-07	6.74929e-07	7.11186e-07	5.98961e-07	4.24539e-07	7.08979e-07	6.25259e-07	6.25212e-07	1.03418e-06	9.15111e-07	0	0	7.11311e-07	7.88816e-07	9.94387e-07	5.36407e-07
AMY1A (3)	1.51494e-06	1.54732e-06	1.88592e-06	1.644e-06	1.4894e-06	1.4657e-06	1.45808e-06	1.41199e-06	1.88129e-06	1.78977e-06	1.70073e-06	1.96495e-06	0	0	1.83712e-06	1.89615e-06	1.89466e-06	2.47775e-06
AMY1B (3)	0.0650094	0.0389054	0.0254979	0.0142417	0.0190376	0.00814576	0.0282102	0.0373928	0.00488708	0.00538819	0.00546802	0.0297262	0	0	0.00476721	0.0334652	0.00989152	0.00607944
LOC100129138	0	0.0477753	0	0.0252642	0	0	0	0	0	0	0	0	0	0	0	0	0	0
LINC01676	0	0	0	0	0	0	0	0	0	0	0	0	0	0	0	0	0	0
LINC01677	0	0	0	0	0	0	0	0	0	0	0	0	0	0	0	0	0	0
LINC01661	0	0	0	0	0	0	0	0	0	0	0	0	0	0	0	0	0	0
PRMT6	128.29	114.738	119.995	100.478	132.502	116.252	106.063	95.6011	116.056	130.937	119.457	137.267	134.194	129.909	132.155	111.957	130.559	136.188
NTNG1	0.210788	0.984952	1.10895	0.362738	0.966749	1.05343	1.22372	0.251153	0.296938	0.0528004	0.0214343	0.745428	0.449715	0.435563	0.784892	0.0886452	0.166137	0.381295
VAV3	2.52473	3.29543	4.26941	1.81428	6.45594	2.82667	3.80953	4.71645	3.10998	2.72393	2.80571	3.1688	0.012825	2.55027	3.72927	1.18026	3.08438	3.04297
MIR7852	0	0	0	0	0	0	0	0	0	0	0	0	0	0	0	0	0	0
VAV3-AS1	0	0	0	0	0	0.084679	0.83771	0	0	0	0	0	0	0	0	0	0	0
SLC25A24	22.8719	25.2867	29.842	33.9723	29.518	24.9574	29.4865	31.5249	26.8499	38.2991	31.6826	37.7497	53.3518	45.0665	49.1276	49.3775	24.7612	43.3001
NBPF4	0	0	0	0	0	0	0	0	0	0	0	0	0	0	0.122791	0	0	0
NBPF6	0	0	0	0	0	0	0	0	0	0	0	0	0	0	0	0	0	0
FAM102B	9.53848	9.48876	4.7609	8.63474	12.2388	9.60622	12.0578	9.19058	8.32899	13.3449	10.0125	13.0332	12.7585	11.4992	12.5447	7.96617	3.67509	7.06619
HENMT1	0.0286708	0.918654	0.945788	0.759056	0	0.442881	1.41749	0.437263	0.0312687	8.8939	8.88626	8.4408	12.821	12.7375	15.2513	8.24717	13.9201	15.3254
PRPF38B	14.6019	16.8071	18.5199	17.5693	14.8004	17.6839	14.3931	17.0759	16.55	22.5591	20.1115	22.313	20.058	19.2784	17.5468	22.4565	16.3906	19.5691
FNDC7	0	0.0374338	0	0	0	0	0	0	0	0	0	0	0	0	0	0	0	0
STXBP3	64.8005	60.3753	55.3727	64.7763	53.9426	62.4988	60.1593	65.3524	65.2418	58.1105	51.2419	54.0268	46.7525	59.8393	64.7422	70.9912	19.8185	66.2934
AKNAD1	1.7293	0.410661	1.78498	5.13637	4.94317	5.71952	5.36829	4.55524	4.60906	0.0643202	0.065277	0.331064	0.994214	0.0736933	0.0379419	0	0.742075	0.145151
SPATA42	0.0968543	0	0	0	0.0974121	0.0867009	0.26366	0	0	0	0	0	0	0	0	0	0	0
GPSM2	31.4473	31.4889	36.1365	40.1228	45.6408	43.9963	41.005	36.1494	39.5149	39.08	41.6148	36.3886	51.4124	47.4699	49.1581	46.5123	29.1115	39.3427
CLCC1	22.1471	22.4011	20.7876	23.7897	28.274	22.9108	25.3029	28.7551	19.2182	27.9767	25.4586	28.3021	21.986	22.9155	30.3475	25.9536	16.0402	22.5592
WDR47	36.3765	45.1748	49.7684	60.1675	63.542	66.3229	62.276	51.9199	52.5111	26.699	25.6886	14.6321	32.5192	30.5761	26.1136	31.0669	30.0891	31.3151
TAF13	3.75594	7.94738	5.80406	4.20267	3.7558	3.15528	3.69477	3.98546	3.40068	3.66391	1.12417	3.28929	3.95121	3.07516	3.31736	3.48689	3.48537	4.23031
TMEM167B	27.9634	28.6823	25.3795	24.0881	23.3036	28.8389	27.3571	29.0282	26.1651	34.5486	34.1944	40.045	46.8171	43.2653	49.1347	45.3271	34.7904	44.1574
SCARNA2	0.274694	0.412575	1.56234	2.6181	1.25985	1.12321	1.23463	1.83287	1.04855	0	0.670386	0.546427	0.625129	0.70952	1.02285	3.11905	3.4641	2.6087
C1orf194	2.42542	1.77219	1.78958	1.59664	0.801718	1.36997	1.59098	0.749807	1.78729	1.02462	0.959869	3.47725	1.11884	1.0159	0.348699	0.827019	2.81063	0.0889328
KIAA1324	0.208251	1.06418	1.15994	0.43347	1.01001	0.398033	1.5686	0.06845	1.04163	0.38854	0.46442	0.580913	0.539293	1.58032	1.1307	0.398633	2.22775	0.613772
SARS	136.137	128.489	154.513	128.659	150.65	174.448	153.762	148.944	175.966	89.3764	103.07	95.9372	107.668	106.382	111.467	108.424	127.551	128.128
CELSR2	25.6351	26.7827	24.2367	54.7775	45.9213	31.928	41.3398	36.4709	25.2336	27.416	29.6196	25.6688	46.227	37.3694	40.7144	39.3389	58.8043	41.6775
PSRC1	129.105	138.641	120.897	140.764	158.041	139.276	151.951	160.988	147.893	88.8246	109.055	93.1376	87.447	108.595	106.924	96.0827	97.5219	82.9326
MYBPHL	0	0	0	0.0455207	0	0	0	0	0	0	0	0.0570041	0	0	0	0	0	0
SORT1	38.3652	48.5644	38.5562	60.2638	77.6857	54.583	64.9133	61.2571	38.2454	40.3756	40.6017	47.5174	40.9233	43.1222	52.538	54.062	37.0577	45.75
PSMA5	79.7014	64.6492	72.3949	72.0256	68.4861	71.5692	69.1911	73.658	65.4687	69.2496	77.7708	87.4882	77.3897	79.0025	66.3902	83.4225	75.6824	81.1636
SYPL2	0	0.265171	0.230363	0	0.920868	0.0141551	0	0	0.4927	0.280956	0.323153	1.01228	0.212709	0.0160949	1.45845	0.353767	0	1.2892
ATXN7L2	11.4457	16.7436	17.8873	21.5362	22.4098	17.233	17.6458	14.1375	23.176	18.9319	33.1547	23.0848	29.2619	26.9131	20.7738	17.8472	39.4247	36.7772
CYB561D1	5.03365	6.38422	6.90918	5.5083	7.44456	6.01715	5.73142	5.62973	6.02654	8.59418	4.08119	8.73729	9.24055	5.96341	3.85577	5.51795	11.0875	8.89293
AMIGO1	3.42965	1.57631	3.15939	3.62008	9.05384	5.23141	5.51899	4.16949	4.95452	15.359	7.48498	6.50171	10.5943	10.5141	6.28066	7.50476	5.17587	12.2654
GPR61	0	0	0	0.129152	0	0	0	0	0.177344	0	1.01692	0	0	0.945023	0	0	0	0
GNAI3	93.9321	97.0722	89.0583	84.2421	82.2265	89.7895	86.9255	92.011	83.059	97.1113	94.3482	92.8028	83.3946	89.6662	94.4831	96.1032	62.4156	81.3075
MIR197	0	0	0	0	0	0	0	0	0	0	0	0	0	0	0	0	0	0
GNAT2	1.75692	0	0.523422	0.974586	0.29844	0.266073	0.225617	0.996843	0.182488	0.804741	0.102089	1.38687	0.237993	0.172877	0.267024	0.158327	0.158258	0.964782
AMPD2	84.7133	77.4779	86.6961	73.6398	55.8398	60.2769	63.1031	54.1893	64.7353	97.3728	92.0903	89.0405	78.0304	92.0034	96.5017	93.3528	98.9408	85.2364
GSTM4	20.2764	19.9429	19.8718	14.9875	12.7543	9.91882	13.657	22.0748	15.3253	46.6198	40.6042	36.7502	22.0625	32.962	27.7394	29.1447	25.4148	20.4959
GSTM2	52.5426	57.3501	43.3444	35.8541	30.9404	36.0092	32.805	40.9034	53.0871	72.1886	69.8934	83.6202	64.0132	51.431	60.9868	50.0482	54.8207	62.2829
GSTM1	5.74874	6.90577	5.6279	4.3315	4.64684	4.46559	4.84092	5.99144	6.75608	9.89135	8.96006	9.98963	8.7048	5.57252	7.72586	6.30448	7.49436	7.59749
GSTM5	0	0	0	0	0	0	0	0	0	0	0	0	0	0	0	0	0	0
GSTM3	65.2684	58.0193	54.536	51.2083	65.8871	50.8414	51.1443	49.8963	58.3394	59.5103	54.46	52.6989	44.859	47.1366	48.508	47.7719	40.6827	41.8516
EPS8L3	0	0	0	0	0	0	0	0	0	0	0	0	0	0	0	0	0	0
CSF1	4.8976	4.15045	5.26236	4.31123	6.26149	6.03079	4.45796	5.97366	5.51629	3.81206	3.02576	3.61557	0.15441	0.178442	0.498738	1.01167	2.19358	1.3222
AHCYL1	70.0924	67.0848	67.1833	82.3248	75.8873	75.2535	75.0571	85.9099	72.8472	94.9214	91.8985	90.5044	117.417	111.281	102.755	105.446	107.054	97.448
STRIP1	76.5026	81.4208	85.9222	81.4047	95.3893	84.8923	103.304	89.1413	94.0324	114.347	112.72	122.448	125.468	127.765	150.224	145.155	137.929	141.2
ALX3	0.26556	0.531809	0.0671285	1.12491	0.631532	0.428983	0.450906	0.703144	0.675788	0.390253	0.720106	0.234781	0.705068	0.304857	0.219743	0.0372264	0.11163	0.960747
LINC01397	0	0	0	0	0	0	0	0	0	0	0	0	0	0	0	0	0	0
UBL4B	0	0	0	0	0	0	0	0	0	0	0	0	0	0	0	0	0	0
SLC6A17	0	0.134996	0.848598	0	0	0	0.581724	0.231321	0.401904	0	0	0	0	0.0650041	0	0	0	0
LINC02586	0	0	0	0	0	0	0	0.194468	0	0	0	0	0	0	0	0	0	0
KCNC4	0.0840264	0.092839	0.197754	0.0613681	0.410477	0.102679	0.229201	0.154664	0.00948003	0.139351	0.173245	0.092219	0.00659385	0.095795	0.0246606	0.0438662	0.197312	0
RBM15-AS1	0.331653	0.0221389	0	0.65561	0	1.34607	0	0.0210755	0.0482274	0.957038	0.0539597	0.0293214	0	0.822377	0.0940913	0.167369	0.083648	1.22986
RBM15	14.2743	11.9864	10.6527	13.9769	14.137	19.0813	18.9523	14.5197	10.6352	24.8042	23.9216	25.9532	19.0353	20.654	25.5608	23.4815	21.1813	17.2443
SLC16A4	0.914607	0.545115	0.990836	0.899383	0.532663	1.3851	1.2528	1.61906	0.522491	0.235647	0.159435	0.548694	0.148671	1.01245	0.440185	0.329684	0.411924	0.472697
LAMTOR5	337.673	340.433	292.143	286.796	311.755	330.446	321.93	337.489	314.967	340.58	342.331	340.586	333.206	335.334	374.579	375.75	395.293	336.725
LAMTOR5-AS1	3.8116	1.8526	2.59832	4.37487	1.99388	2.47651	1.66301	0.830716	1.06758	0.917272	1.85427	2.74725	3.09659	2.81069	2.31576	2.74835	2.88358	2.21636
PROK1	0	0.621971	0	0	0	0.150513	0	0.473676	0.406471	0	0	0	0	0	0.220284	0	0	0
CYMP	0	0	0	0	0	0	0	0	0	0	0	0	0	0	0	0	0	0
CYMP-AS1	0	0	0	0	0	0	0	0	0	0	0	0	0	0	0	0	0	0
KCNA10	0	0	0	0	0	0.0267567	0	0	0	0	0	0	0	0	0	0	0	0
KCNA2	0.102012	0	0	0	0.202989	0	0.218334	0.00463039	0.0476811	0.0992924	0	0	0	0	0	0	0.0367558	0
KCNA3	1.97868	1.52802	2.08895	2.01324	3.78946	2.45013	2.84236	2.8476	1.32581	0.8008	1.90159	1.29486	0.794636	0.835101	1.03879	1.33791	0.179398	2.00016
CD53	0.602368	0.603149	0.725507	0.0375239	0.180567	0.354164	0.286663	0.405301	0.579662	0.59645	0.64856	0	0.161274	0.292872	0.603155	0.670556	0.312789	0.240359
LRIF1	18.75	20.3677	25.5783	21.9993	21.7013	25.6659	28.7025	25.0116	23.4673	23.376	24.1037	24.4982	31.1561	26.6455	29.149	30.0058	19.2826	33.5336
DRAM2	13.446	23.7929	21.8501	12.5373	21.4828	18.5579	14.0452	21.7934	22.8252	24.2951	19.3884	19.1551	20.2648	24.2019	23.494	18.2234	17.4675	22.3957
CEPT1	12.0547	12.7729	12.2767	10.1384	10.7929	12.9182	10.0816	12.8209	13.843	18.4821	12.622	17.712	11.9035	16.3247	13.6794	19.1007	12.4323	8.49868
DENND2D	0.082834	0.0165883	0.998782	0.175442	0.118193	1.26449	0.551007	0.81326	0.849194	0	0.0606465	0.37349	0	0.359445	0.123377	0.355319	0.125352	0
CHI3L2	0	0.0364189	0.0827467	0	0.0741395	0.52879	0	1.31744	0.0396675	0.0437318	0.133147	0	0.0413862	0	0	0.0458876	0.0458675	0
CHIAP2	0	0	0	0	0	0	0	0	0	0	0	0	0	0	0	0	0	0
CHIA	0	0	0	0	0	0	0	0	0	0	0	0	0	0	0	0	0	0
PIFO	3.64356	2.98718	1.02919	1.60556	1.12152	1.73314	2.24211	2.98355	2.64025	1.47009	0	0.518861	0.779091	0.833736	0.936566	0.308511	0.832615	0.265403
PGCP1	0	0	0	0	0	0	0	0	0	0	0	0	0	0	0	0	0	0
OVGP1	0.0262685	1.52555	0.537853	0.0278182	1.01736	2.005	0.141678	0.851329	0.372434	4.32702	0	3.58809	0.65758	0.895621	0	0.795385	0	0.784034
WDR77	97.9227	102.738	102.348	87.9833	95.8385	100.702	89.6952	95.793	102.431	105.51	104.991	113.742	87.6598	94.8461	97.6292	95.2919	80.924	86.0746
ATP5PB	193.493	195.33	184.453	184.022	165.628	190.98	200.146	196.077	179.832	183.386	169.373	186.526	191.708	185.247	198.931	202.617	195.83	201.668
C1orf162	0.189133	0.126252	0.215141	0.200291	0	0.343714	0.113343	0.0600938	0.343785	0.0758018	0.153859	0	0.35868	0.065136	1.07316	2.54523	0.477022	1.19743
TMIGD3	0	0	0	0	0	0	0	0	0	0	0	0	0	0	0	0	0	0
ADORA3	0	0	0	0	0	0	0	0	0	0	0	0	0	0	0	0	0	0
RAP1A	5.60534	5.93067	5.04755	4.67326	6.4047	5.10664	4.94645	5.01227	4.55163	4.52441	4.73474	5.48277	4.37071	4.69565	4.47649	4.93241	2.90885	4.07747
LINC01160	0	0	0.297877	0.515016	0.610041	0	0	0	0	0	0.0456487	0	1.53241	0.173928	0.835793	0	0	0
LOC107985184	0	0	0	0.0228114	0.0670279	0	0	0	0	8.19149e-12	0.0790517	0	0	0	0.0229168	0	0	0
INKA2	3.57674	5.49144	4.42662	3.86182	8.885	8.18138	7.1934	5.31857	4.63939	1.86929	1.45483	1.25222	3.21246	2.4636	2.63831	1.49815	6.81992	4.41252
INKA2-AS1	1.48884	1.61332	1.09544	1.06166	2.53821	2.79396	2.18857	2.83831	8.59107	1.69247	0.629357	0.825664	0	4.15553	2.33273	0.922101	5.70215	4.97623
LOC101928718	3.12719e-08	0.176986	1.1958	0.0433949	2.07664e-08	0.0456694	0.113538	9.6748e-08	5.59041e-08	3.9724e-08	0.227601	1.10148e-07	0	0.15977	7.61995e-08	4.19571e-07	0.892889	8.38987e-08
DDX20	51.4523	52.1448	57.6255	56.2357	57.0289	69.8447	60.3526	66.2885	53.8952	80.4946	71.6711	65.2371	59.0746	68.9202	65.4028	60.8907	44.1527	52.6304
KCND3	2.9132	0.879382	1.38887	0	1.55005	1.94639	0.462125	0.775887	2.7333	0	0.653457	0	0	0	0.50136	0	0	0.203426
KCND3-IT1	0	0	0	0	0	0	0	0	0	0	0	0	0	0	0	0	0	0
KCND3-AS1	0	0	0	0	0	0	0	0	0	0	0	0	0	0	0	0	0	0
LINC01750	0.470212	0.583819	0.299528	0.239017	0.479236	0.0341808	0.811543	0.215139	0.36923	0	0	0.0249428	0	0	0	0	0	0
CTTNBP2NL	30.161	33.9431	31.1082	34.5448	34.4294	33.0373	36.2732	36.9354	32.6257	45.1706	33.2326	31.3356	43.0948	48.9378	46.2429	40.5093	35.244	42.5336
MIR4256	0	0	0	0	0	0	0	0	0	0	0	0	0	0	0	0	0	0
WNT2B	0.487	0.605025	0.885559	0.326042	0.67226	0.575681	0.421705	0.258125	0.712606	0.598095	1.12186	2.0737	0.867974	0.38004	0.560817	0.408631	1.28602	0.520597
ST7L	8.9045	6.68691	9.27878	11.637	8.274	9.25406	11.6837	10.1763	9.06692	14.6269	12.6752	12.2345	15.1319	11.6659	12.9321	11.8935	13.8546	14.3053
CAPZA1	341.315	323.922	299.933	311.771	306.64	331.429	334.477	357.887	315.284	325.126	294.304	335.968	288.561	342.065	339.173	339.207	286.861	339.717
MOV10	18.592	18.5784	28.4007	26.1543	24.7871	20.9745	24.1316	19.554	24.9212	25.0579	21.9817	40.5487	33.9913	17.3659	23.3215	24.1694	13.2755	13.6172
RHOC	230.173	267.28	234.271	162.294	144.243	151.671	157.242	168.248	165.82	118.115	133.876	123.763	106.9	89.1051	96.7702	100.524	65.9694	69.9568
PPM1J	3.09631	5.56036	2.90955	1.39	1.02904	2.2936	2.99508	0.802011	1.21127	2.91355	3.61397	2.23161	1.53182	1.59952	1.71868	0	0	1.00451
TAFA3	0.967367	0	0.694984	0	0	0	0	0.242656	0	0	0.931911	0	0	0.368223	0.379168	0	0	0
LINC01356	0.221381	0.221668	0.107925	0.0334917	0.161164	0.459792	0.170573	0.150729	0.103475	0.304205	0.270138	0.0419405	0	0	0.134586	0.518701	0	1.20137
MIR11399	0	0	0	0	0	0	0	0	0	0	0	0	0	0	0	0	0	0
SLC16A1	105.967	93.8544	105.435	116.478	110.268	103.609	104.153	105.001	90.8042	154.697	128.536	127.073	167.703	138.94	172.741	151.558	85.4312	133.989
AKR7A2P1	0	0	0	0	0	0	0	0	0	0	0	0	0	0	0	0	0.054944	0.591094
SLC16A1-AS1	0.383548	1.45937	2.00694	1.13729	1.29	4.39126	3.34432	1.79143	3.38825	3.04366	1.63807	5.49332	1.57113	1.3077	3.06039	1.93558	3.62762	2.23751
LRIG2-DT	1.08043	1.88145	1.44274	1.04468	0.478768	1.40858	0.865645	0.985089	0.56355	1.12962	2.26419	3.08365	1.20266	3.32456	3.34842	1.24457	0.296196	0.446112
LRIG2	7.11808	6.89484	8.07443	4.67661	8.88586	9.30459	9.85088	5.89504	7.14892	15.2283	9.86116	12.2433	13.6527	8.88531	12.8281	11.0432	6.32898	12.5855
LOC643441	0	0	0	0	0	0	0	0	0	0	0	0	0	0	0	0	0	0
MAGI3	12.6528	10.2737	12.3094	11.1162	15.3496	14.5724	14.7077	10.5149	12.5467	18.9615	11.7892	20.8883	18.8258	16.2028	16.9848	13.5899	12.328	13.7906
PHTF1	39.2496	42.6348	38.6572	43.2262	46.4226	44.6794	47.3783	47.0299	45.3992	40.7561	58.1321	55.2368	53.4711	59.5802	57.0669	54.4419	36.5299	50.7665
RSBN1	13.0625	11.3567	13.072	14.7548	14.9025	11.3365	17.6977	14.7766	13.5366	19.6219	13.3281	19.3548	23.4687	21.1017	21.0915	16.75	23.8348	18.1165
AP4B1-AS1	0.438582	0.538981	0.388014	0.108671	0.241955	0.492052	0.299432	0.254266	0.146015	1.27425	0.33615	1.02377e-08	9.40644e-09	1.74089	0.625741	1.58301	0.534916	0.0470769
PTPN22	0.0320412	0	0.165729	0.0341716	0.0161999	0.0145104	0	0.0151442	0.0347857	0.0387466	0.0387924	0	0.0547364	0	0.0514605	0.0202745	0.0202999	0.0216568
BCL2L15	0	0.0461622	0	0.280728	0	0.492221	0.466222	0	0	0	0.168768	0	0	0.250068	0	0.218115	0.0145346	0.0625461
AP4B1	23.4572	21.8436	20.9892	18.5678	13.9353	22.0457	23.7093	18.0346	19.5022	31.1124	26.1033	29.5478	17.8179	22.0518	21.5608	33.8841	19.6765	21.094
DCLRE1B	15.849	19.9117	18.3221	19.6306	21.8176	16.8922	21.5304	20.638	14.1818	20.16	23.2805	23.1631	13.5592	14.7476	12.3076	15.491	13.4269	17.1234
HIPK1-AS1	0	0	0.0289451	0.215346	0.208631	0	0	0	0	0	0.217914	0.0335377	0.404947	0.287722	0	0	0	0.172394
HIPK1	4.16432	5.22721	4.94222	5.52107	6.37594	3.75964	3.02834	4.23703	4.46147	4.90252	4.62422	5.65547	7.29345	6.39495	4.94951	8.06205	7.13128	5.50433
OLFML3	1.69262	0.601386	0.155272	0.982972	3.06067	0.0248066	1.47243	1.6134	0.863448	4.79241	0.066626	2.35327	1.33576	7.67206	4.03719	10.0229	4.92317	3.22229
SYT6	4.61295	4.98796	2.5425	5.06765	2.96266	4.40764	2.1695	3.6831	2.67106	2.04416	1.79893	1.34016	2.73268	2.10048	1.20162	3.76488	4.70779	2.93559
TRIM33	25.0401	21.1268	27.2677	23.8229	28.0787	29.8358	26.5841	27.9596	26.1321	32.9549	29.6168	27.8666	34.8434	32.717	37.7462	34.4315	21.6255	36.2617
BCAS2	201.854	210.539	206.011	221.135	208.039	209.789	206.765	216.507	220.071	297.064	269.94	288.226	298.676	296.639	290.692	329.359	241.056	326.825
DENND2C	0.644375	0.402088	0.244328	0.0593383	0	0	0	0	0	1.36988	0.763502	1.02792	1.37079	2.65337	0.298063	0.424154	0.0824382	0.348417
AMPD1	0	0	0	0	0	0	0	0	0	0	0	0	0	0	0	0	0	0
NRAS	76.9408	91.247	70.9422	89.6986	92.3953	89.3719	89.786	102.307	81.3094	86.7304	65.7042	76.4995	79.0666	86.8918	76.4656	110.672	51.4568	84.2127
CSDE1	392.611	383.377	411.988	487.11	476.687	458.822	437.527	408.531	429.098	384.118	366.224	366.561	476.545	455.087	435.033	440.522	370.332	458.641
SIKE1	22.9714	30.6855	29.7711	24.2881	33.0027	24.0788	26.2587	27.4186	24.2085	45.6435	35.8482	42.5977	41.5753	39.8064	46.8271	44.6617	22.1999	42.7396
SYCP1	0	0	0	0	0	0	0	0	0	0	0	0	0	0	0	0	0	0
TSHB	0	0	0	0	0	0	0	0	0	0	0	0	0	0	0	0	0	0
TSPAN2	2.6914	4.18606	2.59207	4.29427	6.58331	1.80971	2.43546	3.45479	5.28349	4.24997	5.12328	4.35441	1.79664	3.46659	5.24947	2.58061	1.96855	2.70201
NGF-AS1	0	0	0	0	0	0	0	0	0	0	0	0	0	0	0	0	0	0
NGF	0.384937	0.220249	0	0	0	0.0499679	0	0.0524174	0	0.0661188	0.0671024	0	0	0.0568155	0.175513	0	0	0.522236
VANGL1	3.02533	3.65622	5.1133	4.36249	3.92981	4.07855	5.80635	3.85755	5.22595	12.1172	11.5736	14.0377	15.8846	7.55208	14.7257	13.0388	4.55493	8.30717
CASQ2	0.598221	1.26217	0.753393	1.71954	1.32828	0.524163	0.768211	0	1.35146	1.02754	1.77279	0.906661	0	2.16324	1.52291	1.88683	0.969945	0.637681
NHLH2	6.67597	7.50669	3.9076	11.8288	14.6211	12.5446	6.40895	5.60156	17.1066	26.4446	21.5389	17.1049	14.3077	20.246	9.05626	23.3188	27.8995	29.2819
LINC01649	0	0	0	0	0	0	0	0	0	0	0	0	0	0	0.109905	0	0	0
LOC101928977	0	0	0	0	0	0	0	0	0	0.119998	0	0	0	0.30934	0	0	0	0
SLC22A15	2.37853	1.15398	0.181304	3.06418	1.29956	1.32573	1.6201	2.78143	1.10983	1.2088	0.134647	3.36565	1.36718	1.14005	0.234788	0.464045	0.572071	0.981379
MAB21L3	0	0	0	0	0.163869	0	0	0	0.0194836	0	0.78478	0	0	0	0	0	0	0
ATP1A1	17.1843	19.9111	27.9229	14.1231	22.5075	15.7514	13.3369	15.4705	25.3422	22.8733	27.2244	28.8946	28.7304	20.4632	30.4861	18.6136	19.5179	22.9062
ATP1A1-AS1	1.9308	3.29216	2.10185	2.48753	0.402111	1.41552	2.38709	0.566682	0.847346	5.19458	3.16238	4.22906	5.7402	4.42171	9.34529	2.52414	8.29189	4.84752
LINC01762	0	0	0	0	0.0681259	0	0	0	0	0	0	0	0	0	0	0	0	0
CD58	18.0372	18.9343	18.7426	10.3769	12.5178	10.7028	13.4236	15.5777	19.6167	10.4704	13.2673	11.6151	7.98047	6.95154	8.42558	6.68928	7.53273	6.60141
MIR548AC	0	0	0	0	0	0	0	0	0	0	0	0	0	0	0	0	0	0
IGSF3	4.25143	7.92527	6.18985	11.5308	13.4364	10.2729	10.2583	15.7471	6.45698	3.29738	6.34061	6.29578	10.5396	8.484	12.0894	10.9261	7.89809	11.5178
MIR320B1	0	0	0	0	0	0	0	0	0	0	0	0	0	0	0	0	0	0
C1orf137	0	0	0	0	0	0	0	0	0	0	0	0	0	0	0	0	0	0
CD2	0	0	0	0	0	0	0	0	0	0	0	0	0	0	0.48559	0	0	0
PTGFRN	24.6075	23.6147	22.4825	17.6406	28.7118	25.3156	21.3972	23.8914	21.7748	31.7734	31.9784	27.8588	24.9744	20.8546	28.7364	19.9092	16.2938	22.0167
CD101	0.0526428	0.216615	0.901941	0.977284	0.772057	0.323648	0.232856	0.316262	0.272927	0.0461702	1.3434	1.88941	0.368445	0.351274	0.402911	0.996218	0	2.55986
LOC101929099	0.469005	0.688982	0.579692	3.51413e-09	0.557824	0.0288954	3.61754e-08	0.227543	0.712468	0.941664	0	3.04606e-10	2.73665e-08	7.74635e-10	0.460396	0.370222	0	0.688403
TTF2	9.66825	7.74708	7.34111	8.58829	10.1901	6.95811	9.25949	8.72644	6.97844	11.7643	12.0661	10.3091	11.4254	8.87141	11.8464	13.0381	9.00171	8.73065
MIR942	0	0	0	0	0	0	0	0	0	0	0	0	0	0	0	0	0	0
TRIM45	4.53524	7.46507	4.11969	2.88513	5.60326	3.74296	4.1501	4.89834	4.66151	8.2383	6.4498	8.95668	6.20001	7.48364	9.16401	5.92759	4.85521	5.15689
VTCN1	0.782974	0	1.53636	0	0.53865	0.622522	1.16131	1.19413	0.021348	1.05909	0.119427	0.0259584	0	0	0	0	0.863965	0
LINC01525	0	0	0	0	0	0	0	0	0	0	0	0	0	0	0	0	0	0
MAN1A2	8.45706	11.4018	10.6991	9.59011	8.83879	9.41464	10.9224	11.2101	9.63428	14.3547	15.2948	14.927	14.0402	11.7127	12.4975	12.7747	14.6781	13.0435
LOC100996263	0	0	0	0	0	0	0	0	0	0	0	0	0	0	0	0	0	0
TENT5C	0.0306078	0.0408634	0.0348168	0.0108045	0.155976	0.0927066	1.18309	0.077801	0.0333813	0.0981375	0.037349	0.419435	0.232184	0.0632467	0.868356	0.875289	1.01643	0.0276833
GDAP2	6.6205	6.53773	7.77091	8.76235	7.83728	9.07285	10.7645	6.56069	6.46167	6.84947	6.6452	9.39985	9.47981	9.10842	10.6046	9.46772	5.49765	7.68992
WDR3	15.1133	16.1658	16.4893	17.3203	17.5611	22.1579	19.2768	14.6011	18.2424	20.413	18.1521	16.3024	19.7962	16.7746	17.74	16.5135	10.7726	18.5191
SPAG17	0.0161221	0.241607	0.0917909	0.162115	0.492849	0.021923	0.0289635	0.423939	0.263846	1.17249	0.226687	0.468574	0.522869	0.515907	0.841519	0.455451	0.662299	0.535044
TBX15	0.0137412	0.178867	0	0	0	0	0	0	0	0.099131	0.134141	0	0	0.0851827	0	0.381398	0	0.0186424
LOC105378933	0	0	0	0	0	0	0	0	0	0	0	0	0	0	0	0	0	0
WARS2	12.5145	9.13888	7.08259	12.9398	9.35588	9.72481	10.648	9.40862	8.41499	17.2214	11.8697	15.5131	13.6641	14.0661	12.6581	16.1433	16.5044	20.861
WARS2-IT1	0	0	0	1.08699	0.104613	0	1.10721	0	0	0	0	0	0	0	0.218402	0	0	0.417763
WARS2-AS1	0.642082	1.33674	0.871831	0.769773	1.15858	1.04486	1.9792	1.51382	1.08542	1.41055	1.70462	1.63073	1.41499	1.74573	1.32221	1.69431	1.10586	1.80911
LINC01780	0	0	0	0	0	0	0	0	0	0	0	0	0	0	0	0	0	0
HAO2	0	0	0	0	0	0	0	0.422468	0	0	0	0	0	0	0	0	0	0
HAO2-IT1	0	0	0	0	0	0	0	0	0	0	0	0	0	0	0	0	0	0
HSD3B2	0	0	0	0	0	0	0	0	0	0	0	0	0	0	0	0	0	0
HSD3B1	0	0	0.0390584	0	0.0349956	0	0	0	0	0.0412849	0.125697	0	0	0	0	0.0866401	0.129903	0.0931676
HSD3BP4	0	0	0	0	0	0	0.00298116	0	0.0144677	0.797501	1.82512	0.189116	0.600006	2.41907	0.765639	1.26777	2.12876	1.9512
LINC00622	0.0544204	0.326946	1.1349	0.59552	0	0.148348	0	0.466861	0	8.70255	7.23088	9.91126	9.66	12.1448	10.3057	13.4875	12.3683	12.5349
ZNF697	1.68538	1.05602	2.10533	0.75006	3.45653	1.34353	2.71401	2.22743	1.66895	11.0335	16.7365	13.095	20.0539	17.2634	21.1317	14.369	22.3557	21.4765
PHGDH	369.114	355.369	432.209	246.958	344.653	440.173	394.159	372.628	374.489	538.583	574.471	638.528	401.094	471.005	403.467	403.553	469.601	430.239
HMGCS2	0	0	0	0	0	0	0	0	0.12756	0	0	0	0	0	0	0	0	0
REG4	0	0	0	0	0	0	0	0	0	0	0	0	0	0	0	0	0	0
NBPF7	0	0	0	0	0	0.0162683	0	0	0	0	0	0	0	0.0369953	0	0	0	0
ADAM30	0	0	0	0	0	0	0	0	0	0	0	0	0	0	0	0	0	0
NOTCH2	17.2196	14.1214	11.7352	14.3829	15.4959	15.4703	18.6886	18.9819	8.8957	44.4413	39.6946	39.6708	41.9507	36.5697	50.7761	45.5726	48.4195	30.1393
NOTCH2NLR	13.0683	10.0209	10.4911	8.03767	13.2235	9.83713	16.317	15.0762	9.06597	31.6664	28.5649	23.0959	26.5664	22.3916	26.3964	26.5831	27.6553	22.8521
FAM72B	10.9953	15.9689	13.4563	14.0907	18.098	11.3043	11.0778	14.7135	13.2658	8.73069	10.6273	10.4862	13.0411	14.4041	14.0696	18.0207	14.3944	13.6858
HIST2H3DP1	0	0	0.0231784	0	0	0	0	1.11623e-08	0.158867	0	0	0.0270221	0	0	0	0	0	0.00921474
HIST2H2BA	0	0	0	0	0	0	0	0.289002	0.556413	0	0	0	0	0	0	0	0	0
LOC100996318	0.372675	0.0139081	0.094801	0.145916	0.2389	0	0.0270529	0.0573735	0.23228	0.0334017	0	0	0.01658	5.73328e-09	0.00738876	0.0438103	0.140132	0
FCGR1B	0.0435959	0	0	0.0123459	0.0162031	0	2.39836e-08	0	5.25983e-08	0	0	0	0.0331729	0.0190292	0	0.0126746	0	0
SRGAP2-AS1	0.0537539	0	0.0742484	0.264295	0.219142	0	0.00690285	0.146395	0.200999	0.136187	0	0.152755	0	0.434381	0.363553	0	0.643983	0
SRGAP2D	7.78073	8.95677	9.92988	7.60571	8.53698	9.01313	7.89758	7.72583	3.44923	7.42465	8.87337	10.2204	8.4206	10.4343	13.3848	9.77003	7.74305	11.9213
SRGAP2B	28.9794	27.6357	28.9305	24.8136	25.1084	28.6405	26.4126	26.6161	22.9894	21.7822	20.8835	21.3229	22.6871	25.8771	23.4251	26.0464	15.2426	22.2743
SRGAP2C	0.00158378	0.00212314	0.0024572	0.00224859	0.001428	0.00217932	0.00111549	1.75231	0.00187014	0.00103419	0.0021538	0.00153425	0.00163982	0.00236328	0.00135265	0.00238621	0.00175234	1.33253
EMBP1	1.57473	1.59725	1.47334	0.332083	1.21587	0.495545	1.32362	0.727773	0.289954	1.04915	1.4474	0.99444	1.49707	0.767708	0.950084	1.07507	0.82529	0.258958
ANKRD20A12P	1.79992	1.12606	1.13126	0.035028	1.28047	1.39957	0.400403	1.29425	2.19689	0	0.0807229	0	0	0	0.0410548	0	0	0
LOC102723769	1.27145	1.42448	1.18636	1.44238	0.583666	0.408316	1.08969	1.03597	1.05614	0	0	0	0	0	0	0	0	0
RNVU1-1	0	0	0	0	0	0	0	0	0	0	0	0	0	0	0	0	0	0
MIR6077	0	0	0	0	0	0	0	0	0	0	0	0	0	0	0	0	0	0
LOC100132057	0.699219	0.836262	0.580747	1.4398	0.300892	1.36482	0.593617	0.555413	1.13116	2.00836	0.886397	1.28787	0.738156	1.5251	0.485596	1.93584	0.907894	1.10672
RNVU1-3	0	0	0	0	0	0	0	0	0	0	0	0	0	0	0	0	0	0
LINC01138	2.07513	3.36326	3.5751	3.51241	1.44427	5.00194	2.01445	3.36449	2.21002	4.727	3.84197	3.72432	4.01577	3.84139	4.17913	3.63741	4.28457	3.97565
PPIAL4H	1.70127e-09	0.112111	1.04942e-09	4.52e-09	3.2752e-09	1.99456e-09	2.74251e-09	4.90701e-09	5.86423e-10	4.74059e-09	0.00618341	4.57581e-10	1.52459e-09	4.21361e-09	2.81165e-09	4.62678e-09	2.86958e-09	0
PPIAL4G	0.508071	0.157753	0.0889134	0.331105	0.586864	0.106537	0.21079	0.22352	0.163391	0.281946	0.283699	0.207316	0.474352	0.349952	0.498952	0.690303	0.197143	0
FAM72D	11.483	10.0105	10.3029	15.4964	12.258	9.77365	13.1982	11.6086	13.3672	11.6685	9.73306	10.6464	9.7697	14.1101	7.75773	9.94763	6.79548	13.4223
FAM72C	1.82104e-06	1.46039e-05	0.82777	2.3699e-06	0.373649	2.79697e-05	2.43525e-06	1.97016e-05	3.11633e-06	4.98678e-06	1.09743e-06	0.239135	2.96132e-06	2.3237e-06	3.10755e-05	0.785931	2.38711	9.99844e-06
NBPF20	0.0872117	0.0694275	0.0978545	0.0537889	0.0789852	0.0583362	0.100777	0.0669581	0.0698522	0.0882561	0.11927	0.156856	0.0704352	0.141795	0.0877917	0.0978119	0.0577949	0.133985
NBPF19	0.284574	0.299914	0.305486	0.334703	0.296585	0.304527	0.371655	0.235048	0.313609	0.470446	0.477921	0.491002	0.321005	0.518121	0.401665	0.447151	0.463789	0.365196
LOC105369199	0.106174	0.469239	0.397307	0.197736	0.402996	0.271463	0.118479	0.360151	0.137357	0.0440205	0.128665	0.217516	0.365769	0.344221	0	0.147809	0.0646384	0.170867
LINC00623	1.05243	0.138179	0.152595	0.663151	0.470436	0.555279	0.440314	0.332155	0.239799	0.370976	0.298934	0.597629	0.253541	0.531346	0.457228	0.0291582	0.28978	0.877425
LINC00869	2.05379	4.32307	4.21223	7.64933	6.2894	7.04481	6.75271	5.7951	3.93857	7.58057	5.3104	6.36615	7.56804	3.98489	6.90693	7.08738	3.95532	5.10523
RNVU1-4	0	0.704509	0	0.434643	0	0	0	0	0	1.19846	0	0	0	0	1.24759	0	1.47881	0
LOC100996720	1.58689	0.826813	0.913939	1.12735	0.555934	1.18442	0.519293	2.37711	0.589514	1.71278	1.32521	0.50679	1.10408	1.09625	1.86926	0.970626	1.41022	1.44371
PPIAL4C	9.67918e-07	0.0735573	1.17735e-06	0	0.0546744	0.0556436	1.0163e-06	1.06678e-06	0.0400715	1.1061e-06	8.91331e-07	1.64427e-06	0.0643803	1.23571e-06	1.1363e-06	0	1.42146e-06	0
PPIAL4A	0.0874013	2.71407e-05	0.0331391	0	0.0121731	1.15738e-07	0.216058	0.111081	3.19184e-07	0.0350283	0.0888757	0.0289751	0.0295087	0.0225741	0.0774874	0	0.0551088	0
LOC105369199 (2)	0.0951907	0.359261	0.473936	0.290788	0.401504	0.250172	0.131643	0.387372	0.153329	0.0440205	0.0750545	0.165079	0.309112	0.44257	0	0.120095	0.0757192	0.170867
RNVU1-4 (2)	0	0.704509	0	0.434643	0	0	0	0	0	1.19846	0	0	0	0	1.24759	0	1.47881	0
NBPF8	5.96569	5.37058	5.11442	8.46021	8.03638	8.94005	9.07673	7.44129	7.85847	6.50364	9.38401	9.0626	7.54738	7.91611	8.61977	9.62896	6.83107	9.09592
PFN1P2	0.0984137	0.265304	1.48401	0.176372	0.524659	0.321501	0.705453	0.571266	0.927452	1.14297	1.32713	2.59516	1.86923	1.38179	0.430886	1.15566	0.334134	1.48237
NBPF9	6.20423	4.62309	7.97159	5.07639	7.28096	6.83624	6.75499	6.30688	4.33324	10.257	8.28444	7.76938	7.38367	8.44371	8.99811	7.60475	4.80623	7.47467
LOC653513	0.552544	2.65565	2.18727	2.00119	1.8246	2.47019	3.15894	1.39045	3.35052	0.637781	1.01136	1.46551	0.603572	2.83155	0.49379	3.05332	0.794351	1.88905
LOC100996724	0.399897	0.649814	1.41797	0.908249	1.94444	0.651807	1.09735	0.3391	1.02714	0.496324	0.770792	0.574939	0.671919	0.622482	0.20209	0.440942	0.845204	0.32571
PDE4DIP	7.3874	7.25532	7.23426	8.67734	11.3676	11.589	10.1584	9.84918	12.1564	10.8855	12.1158	7.30048	7.32919	7.32939	5.91197	6.74544	5.89685	9.88112
SEC22B2P	5.62701	5.69271	5.77086	6.33536	5.62305	5.30452	6.89348	6.88269	6.04772	6.09849	5.1852	6.42108	5.76826	7.52829	6.11684	7.59578	8.42617	9.6991
SEC22B3P	5.62701	5.69271	5.77086	6.33536	5.62305	5.30452	6.89348	6.88269	6.04772	6.09849	5.1852	6.42108	5.76826	7.52829	6.11684	7.59578	8.42617	9.6991
SEC22B	10.5774	11.662	10.8495	12.2677	10.9301	10.6704	16.444	12.4627	11.039	11.8764	11.0255	11.517	13.821	10.9865	14.3538	14.8383	13.9888	12.3408
NOTCH2NLA	0.232526	0.160327	0.247415	0.0431352	0.124831	0.0183886	0.119336	0.180317	0.136336	0.250735	0.351322	0.185357	0.20898	0.0416016	0.131167	0.320654	0.195075	0.1603
NOTCH2NLB	4.8534	3.92201	4.65458	3.26055	2.97194	3.33861	3.72555	3.62677	3.84577	9.17007	7.77989	9.56582	8.12257	9.85624	7.68082	10.5625	6.82396	8.44179
NOTCH2NLR (2)	39.856	33.6784	34.8213	21.8594	24.9566	31.9215	35.9821	29.5123	30.843	62.2237	70.9296	57.5426	47.1873	39.3988	43.8815	56.8781	53.3539	45.0025
NOTCH2NLC	0.405858	6.10524e-06	4.42885e-07	4.82381e-07	6.4336e-07	2.42964e-06	1.67906e-06	0.000271635	6.52036e-07	5.45341e-06	0.000163959	1.72754e-06	1.64961e-06	4.1427e-07	1.91579e-06	1.26057e-05	2.99197e-06	1.67271e-06
NBPF25P	1.53713	2.18643	2.20022	1.08497	1.15532	1.5195	1.84409	0.98224	1.50304	4.15635	2.58281	2.30012	2.50082	2.19506	2.44496	1.93396	1.49527	2.98078
NBPF10	2.59187	1.92988	2.82836	2.55647	3.07041	2.73364	4.01632	2.78964	1.99191	4.74124	4.19494	4.6158	3.77999	4.04055	3.32649	4.68168	2.66299	3.93651
LINC01719	2.34086	1.73002	0.887588	2.24288	2.81182	3.51974	2.22948	1.3016	1.88434	1.34026	6.01889	1.95868	4.0588	5.7584	5.27732	4.14868	4.74429	5.33081
RNVU1-6	0	0	0	0	0	0	0	3.68868	0	0	0	0	0	0	3.36848	0	0	0
HJV	0	0	0	0	0	0	0	0	0	0	0	0	0	0	0.110828	0	0	0
TXNIP	190.415	162.749	211.669	144.871	139.12	137.438	206.042	145.469	103.07	142.813	71.5572	94.4952	191.361	136.776	94.1398	150.668	240.197	130.476
POLR3GL	54.6213	57.6143	56.8764	51.3023	57.7021	47.9083	61.1451	49.7933	47.6354	69.3002	58.5498	69.2753	87.0014	78.1426	83.622	83.6391	86.6694	85.9813
ANKRD34A	0.160016	0.256357	0.0364039	0.0338912	0.212012	0.0581596	0.100688	0.442327	0.034903	1.59688	1.64016	0.0848816	0.473398	1.8847	0.953337	0.282632	0.786987	0.868359
LIX1L	20.6288	24.0813	19.623	14.4161	18.1851	20.03	28.0034	23.2135	19.3965	18.4592	16.3733	18.8186	16.8038	16.7642	17.1704	16.1728	11.9241	15.3741
LIX1L-AS1	9.61661e-18	6.251e-33	0.539657	0.199975	0	0.429543	0	0	0.102587	3.36398e-25	0.115263	1.38296e-17	0.648115	1.08657e-33	0.50374	0.238932	0.355962	1.43957e-17
RBM8A	170.047	145.554	148.021	157.532	158.434	149.471	158.367	154.529	148.117	203.999	202.273	196.766	217.658	213.51	215.788	219.989	198.522	202.838
GNRHR2	0.345987	2.99218e-09	1.10419e-09	5.7205e-09	1.78153e-09	0.382977	0.657311	0.0711122	0.189609	1.25977e-09	0.480822	0.404038	0.0779214	5.76706e-09	3.43681e-09	5.75571e-09	1.18227e-09	0.0458801
PEX11B	39.3409	45.723	46.0473	28.8673	43.2141	44.1963	41.1016	39.3867	43.6515	52.4085	44.1843	53.206	44.0684	42.4436	40.1312	52.4792	56.1027	39.6838
ITGA10	0	0.339831	0	0.023188	0.702968	0.0795845	0.875883	0.0730501	0	0	0.0667967	0.450083	0.0124575	0	0.0116476	0	0	0
ANKRD35	5.54042	8.45023	5.65842	1.90732	6.80058	8.99322	8.20293	10.9547	6.60367	39.3094	46.0478	35.2585	24.9047	24.6337	27.2912	25.0383	22.6912	20.944
PIAS3	47.2935	41.8851	52.425	47.7578	36.3193	47.2625	39.8239	44.8761	42.2521	70.8988	77.607	79.1393	75.8765	47.8655	70.0535	66.889	53.932	71.0216
MIR6736	0	0	0	0	0	0	0	0	0	0	0	0	0	0	0	0	0	0
NUDT17	5.40005	1.20104	5.28134	2.95845	4.16508	2.64716	1.48918	2.00097	2.30875	4.7383	11.0693	6.90483	4.16282	6.04693	3.52056	6.71471	8.57571	4.96773
POLR3C	35.3588	39.2211	42.1143	30.3556	37.9911	40.2439	35.2908	38.6473	40.7911	48.7672	43.2823	44.4769	36.5222	37.2689	42.0128	40.1571	36.7477	44.7349
RNF115	12.9857	13.375	9.49102	12.7288	14.2451	12.9391	12.0821	12.7937	11.8207	10.9586	8.609	11.3497	12.5089	11.097	11.6248	12.5984	11.4698	10.8898
CD160	0.038499	0.115877	6.75191e-11	1.60474e-09	0.116425	2.94898e-13	0	0	3.75755e-11	2.89446e-10	4.02122e-11	5.99331e-12	0	0	0.0404821	0	1.11643e-08	5.86003e-13
PDZK1	0.0919625	0.226019	0.646671	0.48694	0.724257	0.151931	0.901813	0.757052	0.237062	0.542807	0.683501	0.243912	1.17959	0.725559	0.195676	0.147665	0.1476	0.226843
GPR89A	33.5958	34.0278	38.011	33.2666	38.2917	37.1201	29.3062	31.8314	37.1198	43.0568	39.7663	40.7877	34.4296	43.7412	32.2696	35.1513	37.4963	40.2948
PDZK1P1	0.203214	0.031652	0.0821896	0.0621696	0.216319	0	0.121781	0.0990038	0.137901	0.184609	0.209397	0.191638	0.210676	0.153968	0.0720656	0.0227893	0.0911174	0.23281
RNVU1-7	0.117266	0.156557	0	0.165578	0.159355	0.532773	0.316236	0.149038	0.13322	0.0939967	0.429275	1.03675	0.100075	0.403853	1.58547	1.47947	0.25263	0.0596594
PDE4DIPP1	0.0134969	0.270287	0.0614114	0	0	0	0.0283091	0.317342	0.0392529	0.654531	0.0109796	0.0119325	0.0307152	0.427636	0.0143592	0.034056	0	0.311285
NBPF19 (2)	0.602025	0.62616	0.46196	0.631193	0.686271	0.667213	0.826431	0.575276	0.60144	1.0286	1.25375	0.764496	1.22763	1.15628	0.772199	1.31979	0.665494	0.970882
NBPF11	6.56251	7.17196	8.78107	9.04667	10.1342	9.58481	9.4849	6.84156	8.73347	9.9126	13.6063	10.2365	11.7176	11.1968	9.91618	11.8859	10.3568	12.893
LINC02805	0	0	0	0	0	0	0	0	0	0	0	0	0	0	0	0	0	0
NBPF12	5.71567	6.20705	10.1536	8.51656	6.7669	8.33709	7.82863	8.03907	7.7309	7.48814	9.86772	10.9171	10.0913	10.3939	8.73372	9.13774	9.98782	10.1663
LOC728989	0	0	0.304917	0.170322	0.8196	0	0.530108	0	0.136428	0.214866	0	0.426577	0.0305011	0.16617	0.0570363	0.405823	0.169019	0
RNVU1-8	0	0	0	0	0	0	0	0	0	0	0	1.08533	0	0	0	0	0	0
NBPF13P	0	0	0	0	0	0	0	0	0	0	0	0	0	0	0	0	0	0
PRKAB2	10.8073	13.2861	14.8725	10.0157	21.5012	16.8933	17.8719	11.449	11.4451	17.648	14.4127	18.9996	18.7714	13.9545	15.8453	10.0796	9.68038	15.5115
CHD1L	45.6396	46.9081	52.1459	48.9242	39.5398	41.3473	44.8539	43.3742	45.5398	56.2664	60.2728	72.5852	51.4631	52.8775	58.9626	59.5103	35.5112	47.3017
PDIA3P1	10.8006	11.8328	9.86304	10.652	9.60738	10.9253	9.36291	11.2163	8.61714	16.7531	12.7601	16.1819	14.0408	13.686	15.2916	16.5041	8.38709	11.9871
FMO5	0.417748	0.163679	0.640479	0.038469	0.370231	0.0660155	0.783691	0.346259	0.515028	2.09648	0.509754	1.30068	0.248004	0.881982	1.68113	0.779106	2.3363	1.50312
LINC00624	0	0	0	0	0	0	0.0153733	0.472751	0.111911	0.370132	0.0208688	0	0	0	0	0	0.237238	0
BCL9	13.9109	12.4446	10.627	10.9401	13.3227	12.3014	15.0861	11.2247	13.0767	28.8892	21.8669	21.2299	27.7693	14.7867	30.2144	22.5497	19.7356	23.5402
ACP6	1.75151	2.14033	1.69961	1.31732	0.568327	0.753537	1.79938	1.2743	1.38004	6.3866	8.08673	8.64005	10.9818	7.18803	7.92523	8.58047	8.3303	8.80665
GJA5	0.54804	0.566452	1.40768	0.318269	0	0.257021	0.858145	0	0.154245	13.2	22.09	21.6393	37.0335	31.5075	41.0112	38.8534	15.0486	31.4314
GJA8	0	0	0	0	0	0	0	0	0	0	0	0	0	0	0	0.313922	0	0
GPR89B	29.0015	27.5369	32.7946	28.8504	31.6672	31.8354	23.7375	26.1053	30.4778	36.0705	35.5711	35.1267	29.3716	37.3592	28.6663	30.4505	32.3785	34.394
PDZK1P1 (2)	0.203214	0.031652	0.0821896	0.0621696	0.216319	0	0.121781	0.0990038	0.137901	0.184609	0.209397	0.191638	0.210676	0.153968	0.0720656	0.0227893	0.0911174	0.23281
RNVU1-7 (2)	0.117266	0.156557	0	0.165578	0.159355	0.532773	0.632472	0.149038	0.13322	0.0939967	0.429275	1.03675	0.100075	0.403853	1.58547	1.47947	0.25263	0.0596594
PDE4DIPP1 (2)	0.0134969	0.270287	0.0614114	0	0	0	0.0283091	0.317342	0.0392529	0.654531	0.0109796	0.0119325	0.0307152	0.399747	0.0143592	0.034056	0	0.311285
NBPF11 (2)	6.14447	7.39435	8.24116	9.06052	9.96163	8.9415	8.87057	6.42103	8.0009	10.0444	12.8697	10.8477	12.1757	11.3917	9.7794	11.8161	10.3062	13.3708
LINC02805 (2)	0	0	0	0	0	0	0	0	0	0	0	0	0	0	0	0	0	0
LOC101927468	0	0	0	0	0	0	0	0	0	0	0	0	0	0.126897	0	0.051652	0.266752	0.10183
MIR5087	0	0	0	0	0	0	0	0	0	0	0	0	0	0	0	0	0	0
RNVU1-1 (2)	0	0	0	0	0	0	0	0	0	0	0	0	0	0	0	0	0	0
MIR6077 (2)	0	0	0	0	0	0	0	0	0	0	0	0	0	0	0	0	0	0
LOC100132057 (2)	0.77691	1.18632	1.19937	1.97459	0.578029	2.21196	0.715833	0.703523	1.76664	2.84908	1.52631	2.4212	0.91496	2.36792	0.609578	2.57295	1.83865	1.58103
RNVU1-3 (2)	0	0	0	0	0	0	0	0	0	0	0	0	0	0	0	0	0	0
LOC100996740	4.37179	4.11296	3.97432	5.77402	4.32529	4.34493	4.23795	2.6781	3.63226	4.45278	6.54631	5.59202	6.046	4.86913	6.57005	6.02723	4.87675	3.64001
PPIAL4H (2)	7.28556e-30	0.573085	1.03129e-27	0	6.21196e-41	8.24876e-17	2.62861e-35	4.24464e-33	7.16698e-21	3.72804e-28	0.185805	1.67731e-28	1.00919e-29	5.57394e-28	4.8755e-31	0	7.16907e-30	0
PPIAL4C (2)	1.83904e-05	0.236289	5.0626e-05	0	1.30599	1.45786	8.71546e-06	2.14688e-05	1.01514	4.75621e-05	2.27816e-05	8.05692e-05	1.20127	7.70261e-05	3.11322e-05	0	4.12224e-05	0
PPIAL4A (2)	1.66062	4.37556e-06	1.42498	0	0.290618	2.89924e-06	1.85286	2.23551	7.77626e-06	1.50622	2.28292	1.41978	0.550317	1.40712	2.12315	0	1.59816	0
RNVU1-19	0	0	0	0	0	0	0	0	0	0	0	0	0	0	0.730718	0	0	0
NBPF26	5.55123	3.99656	4.19944	4.08001	5.79821	4.70747	4.7831	3.72762	3.46511	7.23869	6.53213	7.06161	8.67045	6.95829	7.18167	6.49937	4.66574	6.40069
PPIAL4E	0	0.852303	0	0	0.587511	0.61208	0.589002	0	0.358419	0	0	0	0.668927	0	0	0.525359	0	0
PPIAL4D	0	0.852303	0	0	0.587511	0.61208	0.589002	0	0.358419	0	0	0	0.668927	0	0	0.525359	0	0
PPIAL4F	0	0.852303	0	0	0.587511	0.61208	0.589002	0	0.358419	0	0	0	0.668927	0	0	0.525359	0	0
RNVU1-14	0	2.81803	0	0	0	1.59832	6.00849	5.03002	0	4.65284	0	0	0	4.36161	0	0	0	0
NBPF14	0.535286	0.312383	0.452393	0.488568	0.803349	0.570213	0.857648	0.672453	0.549866	0.75772	0.640041	0.691588	0.644636	1.09355	1.18901	0.773922	0.596307	0.870456
NBPF25P (2)	0.524462	0.649069	0.840885	0.47721	1.05042	1.00483	1.24093	0.854174	0.679882	1.322	1.07617	0.940461	0.699808	1.64882	1.66711	1.04749	1.39848	1.32407
NBPF15	20.2464	20.5649	17.6893	18.5278	20.2891	24.8652	17.6424	16.0312	16.2058	29.5499	30.7234	29.0485	27.0822	31.3192	34.1566	29.9542	20.2135	27.7037
RNVU1-15	0	0	0	0	0	0	0.314318	0	0	0	0	0	0	0	0	0	0	0
PPIAL4D (2)	0.281692	0.551851	0.678007	0.285341	0.432727	0.493374	0.528451	0.396926	0.485313	0.431958	0	0.411462	0.329818	0.261512	0.464735	0.26268	0.262565	0.28247
PPIAL4E (2)	0.281692	0.551851	0.678007	0.285341	0.432727	0.493374	0.528451	0.396926	0.485313	0.431958	0	0.411462	0.329818	0.261512	0.464735	0.26268	0.262565	0.28247
PPIAL4F (2)	0.281692	0.551851	0.678007	0.285341	0.432727	0.493374	0.528451	0.396926	0.485313	0.431958	0	0.411462	0.329818	0.261512	0.464735	0.26268	0.262565	0.28247
LOC105371215	0	0	0	0	0	0	0	0	0	8.17788	4.33132	12.5432	1.64459	5.24844	2.75876	2.01117	3.67214	3.74868
LOC101927429	0.100849	0	0.0114717	0	0	0	0	0.0501543	0	1.36773	1.53698	0.828852	0.669584	0.702599	0.691288	0.675663	0.385773	0.728918
DRD5P2	0	0	0	0	0	0.302402	0	0.285585	0	3.02763	2.81117	2.18257	1.37856	1.80031	1.67471	1.65005	0.649007	1.63506
LOC101060524	0	0	0	0	0	0.302402	0	0.285585	0	3.02763	2.81117	2.18257	1.37856	1.80031	1.67471	1.65005	0.649007	1.63506
LSP1P5	4.90151	4.51096	3.27804	2.29883	1.53907	1.7495	2.05313	2.86085	1.85279	6.96764	7.92352	7.33454	6.76574	3.76397	3.95618	3.26261	6.16531	3.35477
RNVU1-17	0	0	0	0	0	0	0	0	0	0	0	0	0	0	0	0	0	0
RNU1-1 (5)	0.164172	0.478171	0	1.82136	0.82068	0.243553	2.71963	0.575924	0.454167	0.272591	0.0981201	0.752532	0.0428892	0.236543	0.77692	1.46256	0.240659	0.681822
RNU1-2 (5)	0.164172	0.478171	0	1.82136	0.82068	0.243553	2.71963	0.575924	0.454167	0.272591	0.0981201	0.752532	0.0428892	0.236543	0.77692	1.46256	0.240659	0.681822
RNU1-3 (5)	0.164172	0.478171	0	1.82136	0.82068	0.243553	2.71963	0.575924	0.454167	0.272591	0.0981201	0.752532	0.0428892	0.236543	0.77692	1.46256	0.240659	0.681822
RNU1-4 (5)	0.164172	0.478171	0	1.82136	0.82068	0.243553	2.71963	0.575924	0.454167	0.272591	0.0981201	0.752532	0.0428892	0.236543	0.77692	1.46256	0.240659	0.681822
RNVU1-18 (5)	0.164172	0.478171	0	1.82136	0.82068	0.243553	2.71963	0.575924	0.454167	0.272591	0.0981201	0.752532	0.0428892	0.236543	0.77692	1.46256	0.240659	0.681822
LOC105369140	0.163531	0.054581	0.0465047	0.216474	0.434035	0.408632	0.147	0.103918	0	0.114697	0.16629	0.0542165	0.0736552	0.126718	0	0	0.350582	0
LOC644634	2.78985	2.64305	1.46469	1.63631	1.66229	2.86652	1.89052	0.940978	2.66817	5.39284	5.10644	4.09819	2.73494	2.12855	3.35623	3.38438	3.35583	2.98913
HIST2H2BB	0.567805	2.42118e-11	0.137206	0.130848	0.11872	0.0248345	0.0672912	0.087846	0.12967	0.559917	1.00804	0.10727	0.619629	1.34008	3.5562	0.810364	1.59612	2.02652
HIST2H3DP1 (2)	0	0.117818	0	0	1.84789e-08	0.0856308	0.061038	0	1.23082e-07	2.36759e-09	2.85591e-08	0.36512	0.27775	0.051841	2.88321e-08	0.491225	0.344914	0.950885
FCGR1CP	0	0	0	0	0	0	0	0	0	0	0	0	0	0	0	0.122095	0	0
HIST2H3PS2	0	3.18586e-08	0	0	5.69683e-11	0.0185207	5.32537e-07	0.0179808	0	1.76936	0.0341372	2.18305	3.69435	2.16733	1.50359	4.22146	1.62536	0.951316
RNVU1-19 (2)	0	0	0	0	0	0	0	0	0	0	0	0	0	0	0	0	0.435669	0
PPIAL4A (3)	0.262206	0.0437569	0.0331391	0	0.356318	0.198545	0.445212	0.0833105	0.0953209	0.210176	0.10665	0	0.238684	0.270906	0	0.055133	0	0
PPIAL4C (3)	9.30608e-07	8.45573e-07	1.17735e-06	0	1.33756e-06	1.18614e-06	9.02073e-07	1.22534e-06	1.10956e-06	1.53679e-06	1.41707e-06	0	1.2504e-06	9.63792e-07	0	1.34912e-06	0	0
LINC00623 (2)	1.10383	1.07237	1.1188	2.143	1.79611	2.12181	1.65324	1.46759	1.27067	1.86676	1.39294	1.76327	2.05894	1.12432	1.92346	1.38211	0.923665	1.54317
LINC00869 (2)	0.141018	0.208832	0.0391426	0.081688	0.15278	0.151647	0.36664	0.0942356	0.0320093	0.0753629	0.374335	0.435581	0.128634	0.123097	0.0200055	0.089167	0.12284	0.165114
LINC01145	0.319005	0.472362	0.157823	0.266437	0.117874	1.27682	0.510077	0.144086	0.330216	0.657554	0.746165	0.268944	0.296822	0.133434	0.144533	0.454823	0.229228	0.36045
RNVU1-20	0	4.72556	0	0	0	0	0	4.72351	0	6.10002	0	0	0	0	0.125525	0	2.60381	0
LOC101929798	0	0	0	0	0	0	0	0	0	0	0	0	0	0	0	0	0	0
HIST2H2BF	2.6614	0.830046	2.59316	2.49874	3.09266	2.82468	3.2109	4.48338	3.22327	1.86563	4.06817	2.01943	12.3481	4.78175	8.34721	5.32287	11.1016	6.28496
FCGR1A	0.387202	0	0	0.290738	0.0821202	0	0.200879	0	0	0.0361108	0	0	0.39536	0.734304	0.151594	0.505951	0	0.0471708
HIST2H3D	1.01912	1.01112	0.795959	0	0.27948	1.15621	5.0973	0.206799	0.206497	0	0	0.64665	1.49976	0	0.221001	0.424803	0	0.503432
HIST2H4A	5.68118	5.04433	4.05972	4.93649	2.8085	7.74334	7.88946	6.31784	4.26304	7.22489	3.02182	5.31249	6.50585	6.84795	5.15302	7.58104	7.24094	3.21147
HIST2H4B	5.68118	5.04433	4.05972	4.93649	2.8085	7.74334	7.88946	6.31784	4.26304	7.22489	3.02182	5.31249	6.50585	6.84795	5.15302	7.58104	7.24094	3.21147
HIST2H3A	0.995561	0.769	0.323561	0.6627	1.73943	1.18893	0.630706	1.13876	1.24088	0.718211	1.35366	1.69748	0.712054	1.29309	1.08943	2.26085	0.394578	0.848984
HIST2H3C	0.995561	0.769	0.323561	0.6627	1.73943	1.18893	0.630706	1.13876	1.24088	0.718211	1.35366	1.69748	0.712054	1.29309	1.08943	2.26085	0.394578	0.848984
HIST2H2AA3	31.8765	33.2519	30.29	31.5073	29.0477	30.069	37.9318	36.9147	37.2489	43.2193	43.8073	41.0732	70.0738	68.6259	63.9091	69.7339	84.0471	77.7723
HIST2H2AA4	31.8765	33.2519	30.29	31.5073	29.0477	30.069	37.9318	36.9147	37.2489	43.2193	43.8073	41.0732	70.0738	68.6259	63.9091	69.7339	84.0471	77.7723
HIST2H2BC	1.73453	1.29018	0.676476	3.09643	1.71731	2.3116	2.31651	0.708581	1.18907	2.68139	0.967565	1.64303	2.70674	2.40651	2.68894	2.79273	1.37492	4.61676
HIST2H2AA4 (2)	33.3889	34.6581	31.6212	33.2423	29.7633	31.0261	39.7039	38.2533	38.6724	45.1676	44.8069	42.7326	72.9111	70.3838	66.2076	70.9605	86.0111	79.2013
HIST2H2AA3 (2)	33.3889	34.6581	31.6212	33.2423	29.7633	31.0261	39.7039	38.2533	38.6724	45.1676	44.8069	42.7326	72.9111	70.3838	66.2076	70.9605	86.0111	79.2013
HIST2H3A (2)	0.995561	0.769	0.452985	0.722945	1.8264	1.44739	0.732983	1.05742	1.58212	0.820813	1.70075	2.11241	0.938617	1.38125	1.11969	2.47617	0.573932	1.1963
HIST2H3C (2)	0.995561	0.769	0.452985	0.722945	1.8264	1.44739	0.732983	1.05742	1.58212	0.820813	1.70075	2.11241	0.938617	1.38125	1.11969	2.47617	0.573932	1.1963
HIST2H4A (2)	3.71462	3.41556	2.81695	3.62524	2.42496	6.25424	6.65639	4.58217	3.21714	5.69234	2.62187	4.39488	5.09694	5.26765	4.22315	5.00808	5.14367	2.51977
HIST2H4B (2)	3.71462	3.41556	2.81695	3.62524	2.42496	6.25424	6.65639	4.58217	3.21714	5.69234	2.62187	4.39488	5.09694	5.26765	4.22315	5.00808	5.14367	2.51977
HIST2H2BE	66.1581	66.0663	70.1048	89.1806	91.6007	103.426	131.577	100.206	106.628	64.2522	74.3115	57.6528	167.521	157.305	149.853	170.862	209.729	208.684
HIST2H2AC	22.1327	33.7487	25.1261	27.9583	38.2086	23.0496	28.063	18.9997	22.6745	35.711	35.6785	31.8603	20.9533	23.7307	21.0188	46.3258	36.0123	16.8043
HIST2H2AB	0	2.70752	0	0.681796	0	0	2.31492	0	0	0	1.57122	1.70758	2.19772	0	1.78086	0	0	0
BOLA1	15.3001	12.4216	20.638	18.7208	11.8007	10.8026	15.1938	16.6042	12.7404	14.8537	15.7054	21.1128	9.99869	14.8999	10.7784	14.4121	13.6887	19.0743
SV2A	34.4247	35.1671	26.8669	31.4721	42.6902	33.1858	38.5315	31.4118	24.1553	23.6782	29.094	30.3132	24.7799	27.012	26.4068	31.936	33.7766	25.5376
SF3B4	165.286	175.881	168.146	152.781	152.408	164.463	162.364	150.891	153.594	163.424	162.914	167.392	136.485	135.334	139.874	142.869	155.881	130.291
MTMR11	4.00165	6.91034	4.02417	0.614164	3.05391	1.63362	2.43284	4.3856	4.57508	7.60063	8.20906	11.8441	12.8681	5.91201	5.71755	6.43878	3.1936	3.06854
OTUD7B	0.555663	0.433462	1.3303	1.0332	0.678276	1.05091	0.737622	1.36726	1.12042	3.34053	2.37709	2.10785	1.65419	2.30307	2.50214	1.53658	3.73181	2.6385
VPS45	68.4444	79.0568	77.0526	68.8461	78.1772	78.4798	69.5147	65.5258	75.341	64.5959	72.8193	74.2822	67.5486	75.394	61.7099	81.7179	52.7395	69.1331
PLEKHO1	94.2425	93.7857	97.9925	107.392	96.4301	101.398	105.973	103.662	97.6689	95.5327	106.833	91.5913	105.226	95.2781	110.888	106.014	107.452	97.0345
LOC105371433	0.682093	0.878114	0.443366	2.37338	0.993119	1.15103	3.41607	0	0.956442	0	1.54573	1.42144	2.32839	0	0	0.983482	0.122882	0.793184
ANP32E	166.465	167.141	140.913	165.875	153.767	164.673	194.691	211.905	178.832	198.331	190.509	209.823	230.829	221.014	227.846	238.783	122.49	206.224
CA14	438.627	457.674	496.246	421.25	357.836	608.226	521.471	582.103	606.959	792.795	843.995	880.814	985.862	1080.02	1046.07	990.701	1107.1	1167.3
SNORD13C	0	0	0	0	0	0	0	0	0	0	0	0	0	0	0	0	0	0
APH1A	16.1143	38.5919	29.3341	23.9934	28.5142	23.4555	24.3481	28.9489	24.0156	20.6607	24.9442	27.4129	36.8456	16.2544	32.1751	28.2953	28.5397	27.7332
C1orf54	45.8822	65.8469	61.3782	37.2172	30.8435	46.4489	34.9418	46.2727	48.1524	48.9779	50.4645	54.3735	66.0424	63.1754	65.2422	56.9905	56.2381	62.3679
CIART	5.42417	9.77041	10.6099	4.95397	4.15351	3.83343	9.15833	6.59283	10.0785	22.3949	16.5295	18.9473	36.6563	25.9747	34.9601	27.2102	30.0031	32.706
MRPS21	210.154	203.38	212.61	235.079	211.497	244.615	230.602	201.317	246.792	244.916	213.82	228.332	221.833	251.973	249.566	243.93	251.825	255.097
PRPF3	44.3718	53.4551	57.5121	56.5355	50.4732	48.9655	49.5391	49.3895	50.2968	67.1805	64.2648	61.8827	51.0852	50.2412	53.9406	53.6126	44.7815	50.9599
RPRD2	17.7807	17.9338	19.0684	20.2639	19.6738	25.9563	20.9221	21.6572	17.2032	21.6825	25.5412	28.4093	24.1124	29.0349	27.636	29.7139	21.945	21.4477
TARS2	52.5241	57.9298	71.2006	54.6148	43.0327	62.5843	66.9903	62.4262	66.6269	81.7959	94.6024	76.0787	62.4853	78.2748	81.7156	102.148	88.2491	87.7887
MIR6878	0	0	0	0	0	0	0	0	0	0	0	0	0	0	0	0	0	0
ECM1	0.351577	1.706	0.430686	0.0859196	2.28776	0.393184	0.121552	0.154672	0.176969	0.780407	1.51803	0.75316	0.738548	1.01987	1.58247	1.84247	0.375154	0.697119
FALEC	0.815344	0.306151	1.15933	0	0.623244	0.463042	1.92392	0.582889	1.6673	1.4705	0	1.6219	0.231938	0.315898	0.759006	0.642913	1.79937	0.55308
ADAMTSL4	0	0	0.0594132	0	0.0665071	0	0.0234686	0.0124382	0.0142369	0	0.079621	0.43255	0.0297063	0	0.111167	0.0658927	0	0.0177143
MIR4257	0	0	0	0	0	0	0	0	0	0	0	0	0	0	0	0	0	0
ADAMTSL4-AS1	0.752424	0.334813	0.697388	0.177038	0.397425	0.354256	0.601031	0.159271	0.486144	1.00512	0.20391	0.443105	0.0633984	0.460604	0.504155	0.140626	1.26561	0.491469
MCL1	130.919	161.277	150.078	151.959	161.453	149.332	170.313	140.796	135.112	190.562	183.523	143.055	174.741	178.448	168.669	174.951	179.977	188.132
ENSA	61.8426	60.9482	57.0831	65.1043	70.5208	75.2677	67.1004	64.4181	60.5102	63.9236	72.0213	63.9626	73.8367	85.3512	70.7391	77.0042	79.2782	84.479
GOLPH3L	13.1473	11.5743	17.7488	13.7078	13.0232	21.7451	16.6319	21.7374	15.5268	32.3037	32.4913	27.1079	26.726	23.0748	37.2175	26.2666	26.2202	26.1788
HORMAD1	0	0	0	0	0	0	0	0	0	0	0	0	0	0	0.0322327	0	0	0
CTSS	0.146559	0.675045	0.200055	0.0620821	0.0597486	0.0532686	0.105395	0.15367	0.159839	0.211459	0.268256	0.0388717	0.100059	0.0605686	0.249476	0.314335	0.129375	0.139183
CTSK	1.27482	1.66651	1.289	1.83754	1.80456	3.76471	0.954958	1.1814	1.31309	3.9597	1.51238	7.88945	1.2894	10.0613	3.39067	3.03799	3.21529	5.47682
ARNT	17.5181	21.8364	17.1851	18.4695	22.6402	24.316	17.2168	24.0464	17.778	28.4953	27.6669	35.1797	29.7437	33.5108	33.8975	34.8457	25.598	32.6869
CTXND2	0	0	0	0	0	0	0	0	0	1.04457	2.54426	0.460845	1.38396	0	0	0	1.53382	0
SETDB1	14.7884	15.5669	18.5125	22.3707	22.3277	19.1059	21.507	16.3232	13.1068	33.0174	24.5978	23.31	39.333	21.8696	32.0194	41.2731	30.3725	29.4308
CERS2	119.793	122.695	107.558	126.164	110.745	111.086	115.062	135.844	108.514	157.229	142.607	158.427	178.132	165.831	183.329	159.53	175.674	174.795
ANXA9	0.148866	0.558972	0.59268	1.14295	0.265515	0.439621	0	0	0.284122	0.805455	0	0.690964	0.97399	0.769025	0.989856	0.751254	0.985589	1.46423
MINDY1	6.62605	4.31818	7.03664	8.39505	8.67538	11.8245	10.6636	6.0343	7.96692	9.62979	9.62728	7.85337	16.0233	11.3925	14.6873	10.5566	18.012	12.9127
PRUNE1	30.13	32.8614	33.5791	27.7071	35.4505	28.4001	47.9116	34.782	31.5707	31.6872	38.4413	49.8701	39.6651	40.173	29.4277	46.8664	37.6595	35.7801
BNIPL	0	0	0	0.635578	0	0.146824	0.22825	0.308044	0	0.249791	0	0.0306121	0.0262659	0.238493	0.196466	0.6407	0.14555	0.250535
C1orf56	13.3305	11.5943	15.6554	8.35183	12.5071	14.7074	9.99579	16.0629	12.4173	22.1662	22.6295	25.1884	21.2666	25.9172	18.5072	24.6557	26.8896	21.3953
CDC42SE1	23.9941	24.4705	23.2852	29.6014	34.961	28.324	29.0452	25.3546	25.5843	18.2527	17.9069	23.5944	19.3135	24.8883	25.5141	18.7972	16.6734	22.4069
MLLT11	853.896	810.653	846.498	1036.43	1210.13	1103.78	1150.32	1021.76	1156.26	465.069	498.343	503.663	599.704	706.964	604.98	692.619	739.645	728.21
GABPB2	0.94157	0.9941	0.597456	0.515518	0.359049	1.35028	0.644867	0.653285	1.19804	1.78672	0.656539	0.857923	1.23901	1.29046	1.47192	1.67681	0.533114	1.27741
SEMA6C	4.80111	5.71957	4.86913	6.83019	7.79677	6.78035	10.0095	6.07891	4.00597	9.7196	9.08775	9.6847	11.6418	10.6828	11.4157	8.68443	11.8538	6.31737
TNFAIP8L2	0	0	0.681902	0	0	0.364167	2.06084	0	0.21847	0	0	0	0.170141	0.103036	0.586499	0.0631602	1.19622	0.06811
TNFAIP8L2-SCNM1	4.94968e-05	0.000202172	5.45794e-05	7.35328e-05	0.000240492	1.56392e-05	1.41876	2.70683e-05	2.16426e-05	3.1174e-05	0.0215207	2.31249e-05	2.57739e-05	1.4822e-05	3.23002e-05	2.56302e-05	0.000332207	4.17116e-05
LYSMD1	0.704275	0.798083	1.20275	1.31507	2.58628	2.37659	1.64362	1.16344	1.6955	1.31006	0.716573	0.59037	2.96095	1.26003	2.83383	4.90171	2.87244	3.4278
SCNM1	56.148	52.0806	54.0472	57.192	57.1901	55.0265	46.6369	42.8918	60.4412	59.9437	52.4747	53.5496	53.7522	57.1253	59.9655	57.6872	59.2167	63.7969
TMOD4	0.328395	0.0469079	0	0.446266	0.382842	0	0	0	0.308022	0.113825	0.458235	0.0620938	0.159921	0.0484234	0	0	0	0
VPS72	180.342	175.039	184.105	212.268	201.548	230.594	204.663	201.389	228.853	232.76	260.317	211.241	244.89	275.223	233.083	251.517	310.607	266.85
PIP5K1A	45.0858	46.9151	44.3354	53.8466	62.8772	48.8299	50.1758	42.9251	30.3471	63.0616	58.8686	71.6579	101.161	80.1299	86.5009	101.496	56.3397	65.183
PSMD4	525.098	477.086	542.966	540.699	517.905	506.344	512.99	551.959	579.262	596.092	590.924	607.243	629.482	685.159	642.919	683.743	717.038	724.944
ZNF687-AS1	2.68981	1.0272	0.561886	2.12804	1.60996	0.443473	2.22044	0.977035	1.52461	1.00756	1.59296	2.48047	0.543235	1.1619	2.12591	1.29326	2.70852	0.507662
ZNF687	0.799999	1.96437	1.79306	3.01182	2.28408	1.89139	3.09652	1.53922	0.868203	2.1502	2.3751	4.33396	6.22223	3.30063	3.4879	2.87585	4.65221	3.20089
PI4KB	62.0791	51.2885	46.0218	53.5452	61.7318	69.5908	58.3605	53.1531	54.1777	76.5458	82.1296	77.0118	68.5077	78.592	79.6442	78.617	102.423	86.1156
RFX5	30.7561	36.1761	47.8987	50.6034	43.3389	43.0718	46.2933	42.5692	62.4953	64.7769	73.7951	65.1028	102.086	87.6531	77.7231	96.9565	65.4069	84.7501
GBAT2	52.8238	43.2875	33.3323	55.6619	32.4097	44.7748	56.3428	48.8486	49.585	39.4982	31.5875	52.2777	36.4825	38.9638	56.7578	49.9	50.2097	50.629
SELENBP1	10.6051	7.77716	14.68	13.7932	10.8086	9.47348	9.37189	8.03004	13.8466	44.072	29.4356	37.7546	37.884	47.6857	44.7014	47.036	48.447	37.9348
PSMB4	235.518	246.174	247.104	285.281	219.224	267.934	263.677	243.543	231.708	245.173	248.82	267.332	228.09	229.958	220.414	292.062	234.403	249.105
POGZ	23.2129	19.9926	20.2475	31.9856	30.6287	30.9693	29.1802	29.0793	19.8239	32.3708	31.9004	34.6691	46.7951	37.3269	30.7363	42.8719	38.6192	40.4828
CGN	0.384571	0.917371	0.900641	0.874409	2.05198	0.873605	0.549045	0.485169	0.567447	0.326394	3.96118	3.29998	1.05536	1.62438	2.75568	0.0285403	2.02547	0.751918
TUFT1	8.19256	10.125	18.1329	15.3004	23.1113	21.7513	16.0707	10.5364	25.4093	12.6281	10.3656	11.5716	25.5395	20.6927	18.9634	22.2638	22.6798	25.87
MIR554	0	0	0	0	0	0	0	0	0	0	0	0	0	0	0	0	0	0
SNX27	56.303	55.6392	56.5302	50.274	60.4136	57.3846	56.9728	53.6451	47.215	56.0164	52.9537	48.562	46.3825	50.1988	49.1232	60.8195	46.1573	49.691
CELF3	4.25801	5.59897	5.79876	8.12914	9.73165	6.70577	8.89843	6.93091	6.71255	4.58511	4.85825	5.55503	13.5009	12.9324	10.8574	9.70951	22.9238	17.3034
RIIAD1	2.15566	1.89945	1.27509	3.56123	2.54856	2.35051	4.88313	1.72601	2.25696	2.9029	2.73565	1.94393	9.41897	2.04901	2.47686	4.78657	5.11069	2.22265
MRPL9	149.69	159.334	151.104	155.585	149.994	183.276	158.518	142.31	155.248	156.053	169.665	171.081	148.758	165.167	162.933	153.483	167.082	174.189
OAZ3	0.714569	0.405142	0.464338	0.378082	0.663687	1.52911	1.14915	1.29525	1.54872	0.122312	1.94188	0.537464	1.89622	0.106654	0.430548	0.515965	2.75296	0.978073
TDRKH	29.7629	29.3054	29.347	30.61	37.0971	32.511	27.2712	35.8757	27.0756	38.1153	40.2585	38.1794	32.8394	37.8164	47.1955	32.3258	29.7901	34.5452
TDRKH-AS1	1.35371	2.57976	1.8379	3.46833	2.09179	1.19038	1.09911	1.83147	2.14313	1.41763	3.51685	0.347462	3.22975	3.83494	1.92801	3.41576	2.47809	2.42899
LINGO4	0	0	0	0	0	0	0	0	0	0	0	0	0	0	0	0	0	0
RORC	0	0	0	0	0	0	0	0	0	0	0	0	0	0	0	0.184073	0	0
C2CD4D	2.91371e-09	1.18916e-08	5.38062e-09	0.505409	0.4805	4.77945e-10	0.230188	0.191435	0.330539	0.0925532	1.21402	0.142059	0.122363	0.211769	0.168056	1.19839e-10	0.918019	0.802334
C2CD4D-AS1	0.692326	0.544676	0.815656	0.204967	1.74236e-09	0.853759	2.14253	2.02776	5.39401e-10	2.96444	1.37148	1.46962	2.30161	2.64716	1.61278	2.05886	2.97415	5.31483
THEM5	0	0	0	0	0	0	0	7.85172e-10	0	0	0	0	0	0.168956	0	0	0	0
THEM4	9.05509	12.4263	12.1401	14.9061	10.7364	11.3421	11.1827	12.3738	13.3511	13.7937	9.59669	12.1599	11.3776	9.16915	10.7211	14.4433	10.5244	12.2033
S100A10	57.0829	66.4676	37.9998	15.409	26.1496	13.9255	21.8252	33.4019	35.494	10.352	12.2921	8.10667	3.52684	9.60708	5.49592	10.2106	20.4123	10.6295
NBPF18P	0	0	0	0	0	0	0	0	0	0	0	0	0	0	0	0	0	0
S100A11	28.5867	35.4975	6.52685	3.36368	38.3249	9.68259	10.684	21.8771	26.7071	7.63808	10.6273	13.8596	7.81133	17.7846	8.72058	14.2194	4.13476	9.17445
LOC100131107	0	0	0	0	0	0	0	0	0	0	0	0	0	0	0	0	0	0
TCHHL1	0	0	0	0	0	0	0	0	0	0	0	0	0	0	0	0	0	0
TCHH	0	0	0	0	0	0	0	0	0	0.0694082	0.110692	0	0	0.204487	0.105283	0.218489	0	0
RPTN	0	0	0	0	0	0	0	0	0	0	0	0	0	0	0	0	0	0
HRNR	0	0	0	0	0	0	0	0	0	0	0	0	0	0	0	0	0	0
FLG	0	0	0	0	0	0.0082241	0.0996649	0	0	0	0.00552211	0.00600138	0	0	0	0	0	0
FLG-AS1	0	0	0	0	0	0	0.150338	0	0	0	0	0	0	0	0	0	0	0.0189081
FLG2	0	0	0	0	0	0	0	0	0	0	0	0	0	0	0	0	0	0
CRNN	0	0	0	0	0	0	0	0	0	0	0	0	0	0	0	0	0	0
LCE5A	0	0	0	0	0	0	0	0	0	0	0	0	0	0	0	0	0	0
CRCT1	0	0	0	0	0	0	0	0	0	0	0	0	0	0	0	0	0	0
LCE3E	0	0	0	0	0	0	0	0	0	0	0	0	0	0	0	0	0	0
LCE3D	0	0	0	0	0	0	0	0	0	0	0	0	0	0	0	0	0	0
LCE3C	0	0	0	0	0	0	0	0	0	0	0	0	0	0	0	0	0	0
LCE3B	0	0	0	0	0	0	0	0	0	0	0	0	0	0	0	0	0	0
LCE3A	0	0	0	0	0	0	0	0	0	0	0	0	0	0	0	0	0	0
LINC00302	0	0	0	0	0	0	0	0	0	0	0	0	0	0	0	0	0	0
LCE2D	0	0	0	0	0	0	0	0	0	0	0	0	0	0	0	0	0	0
LCE2C	0	0	0	0	0	0	0	0	0	0	0	0	0	0	0	0	0	0
LCE2B	0	0	0	0	0	0	0	0	0	0	0	0	0	0	0	0	0	0
LCE2A	0	0	0	0	0	0	0	0	0	0	0	0	0	0	0	0	0	0
LCE4A	0	0	0	0	0	0	0	0	0	0	0	0	0	0	0	0	0	0
C1orf68	0	0	0	0	0	0	0	0	0	0	0	0	0	0	0	0	0	0
KPRP	0	0	0	0	0	0	0	0	0	0	0	0	0	0	0	0.432001	0.0575749	0
LCE1F	0	0	0	0	0	0	0	0	0	0	0	0	0	0	0	0	0	0
LCE1E	0	0	0	0	0	0	0	0.917195	0	0	0	0	0	0	0	0	0	0
LCE1D	0	0	0	0	0	0	0	0	0	0	0	0	0	0	0	0	0	0
LCE1C	0	0	0	0	0	0	0	0	0	0	0	0	0	0	0	0	0	0
LCE1B	0	0	0	0	0	0	0	0	0	0	0	0	0	0	0	0	0	0
LCE1A	0	0	0	0	0	0	0	0	0	0	0	0	0	0	0	0	0	0
LCE6A	0	0	0	0	0	0	0	0	0	0	0	0	0	0	0	0	0	0
SMCP	0	0	0	0	0	0	0	0	0	0	0	0	0	0	0	0	0	0
IVL	0	0	0	0	0	0	0	0	0	0	0	0	0	0	0	0	0	0
SPRR4	0	0	0	0	0	0	0	0	0	0	0	0	0	0	0	0	0	0
SPRR1A	0	0	0	0	0	0	0	0	0	0	0	0	0	0	0	0	0	0
SPRR3	0	0	0	0	0	0	0	0	0	0	0	0	0	0	0	0	0	0
SPRR1B	0	0	0	0	0	0	0	0	0	0	0	0	0	0	0	0	0	0
SPRR2D	0	0	0	0	0	0	0	0	0	0	0	0	0	0	0	0	0	0
SPRR2A	0	0	0	0	0	0	0	0	0	0	0	0	0	0	0	0	0	0
SPRR2B	0	0	0	0	0	0	0	0	0	0	0	0	0	0.527429	0	0	0	0
SPRR2E	0	0	0	0	0	0	0	0	0	0	0	0	0	0	0	0	0	0
SPRR2F	0.17092	0	0	0	0.435501	0	0	0	0	0	0	0	0	0	0	0	0	0
SPRR2C	0	0	0	0	0	0	0	0	0	0	0	0	0	0	0	0	0	0
SPRR2G	0	0	0	0	0	0	0	0	0	0	0	0	0	0	0	0	0	0
LOC101928009	0	0	0	0	0	0	0	0	0	0	0	0	0	0	0	0	0	0
LELP1	0	0	0	0	0	0	0	0	0	0	0	0	0	0	0	0	0	0
PRR9	0	0	0	0	0	0	0	0	0	0	0	0	0.0537139	0	0	0	0	0
LOR	0.0926676	0	0	0	0	0	0	0	0	0	0	0.0614454	0	0	0	0.526104	0	0
PGLYRP3	0	0	0	0	0	0	0	0	0	0	0	0	0	0	0	0	0	0
PGLYRP4	0	0	0	0	0	0	0	0	0	0	0	0	0	0	0	0	0	0
S100A9	0.100673	0.100803	0.114517	0	0.102605	0	0	0.287884	0	0	0.245691	0	0	0.104013	0	0	0	0
S100A12	0	0	0	0	0	0	0	0	0	0	0	0	0	0	0	0	0.150613	0
S100A8	0	0.15912	0	0	0.161963	0	0.0714246	0	0.0866565	0	0	0.105371	0.180822	0	0	0.100245	0.100201	0
S100A7A	0	0	0	0	0	0	0	0	0	0	0	0	0	0	0	0	0	0
S100A7	0	0	0	0	0	0	0	0	0	0	0	0	0	0	0	0	0	0
S100A6	15.6841	15.9706	12.2467	3.09668	5.55415	8.57503	11.709	21.5383	18.8448	13.4243	16.219	17.6267	11.1918	15.9299	12.5853	19.6198	17.7675	8.65559
S100A5	0	0	0	0	0	0	0	0	0	0	0	0	0	0	0	0	0	0
S100A4	1.95023	3.59718	3.38599	1.73918	3.87069	3.7307	0.922673	1.17408	2.46277	2.46828	2.2545	2.58628	0.233589	4.9843	1.96562	4.27342	2.2005	2.08881
LOC101928034	0	0	0	0	0	0	0	0	0	0	0	0	0	0	0	0	0	0
S100A3	0	0	0	0	0	0	0	0	0.763091	0	0	0	0	0	0	0	0	0
S100A2	0	0.473446	0	0	0.374817	0	0.0944521	0.175274	0.114595	0	0	0	0.05978	0	0.0558935	0.132564	0.198759	0
S100A16	8.97641	11.566	11.0419	9.61652	4.2552	8.94681	5.72336	13.1661	8.57555	23.5727	21.7794	20.4399	15.3209	17.5779	22.9494	18.6553	21.1919	18.5032
S100A14	0	0	0	0	0	0	0	0	0	0	0	0	0	0	0	0	0	0
S100A13	9.89097	13.7433	16.3211	13.5972	14.2752	12.9705	10.8754	16.7429	10.9299	23.5713	26.4061	25.2418	17.8736	18.9409	23.5311	17.1196	13.2033	14.8744
S100A1	0	0	0	0	0	0	0	0	0	0	0.381882	0	0	0	0	0	0	0
CHTOP	155.941	145.072	168.896	155.792	165.711	157.34	150.495	159.636	155.815	200.64	202.616	192.743	150.253	189.905	187.761	186.285	188.146	186.205
SNAPIN	254.861	242.284	235.225	229.001	243.625	227.433	220.723	239.085	257.438	227.192	247.72	269.311	250.543	246.251	249.855	238.279	267.913	293.23
ILF2	816.804	752.498	844.767	841.395	813.681	789.116	817.018	790.091	872.45	917.094	966.068	951.689	828.453	917.19	814.205	953.887	881.332	899.398
1	0	0.0414053	0	0	0	0.275546	0.297372	0	0.315691	2.30367	6.4083	4.27739	10.2104	7.22029	3.93009	6.17349	2.67691	2.86115
MIR8083	0	0	0	0	0	0	0	0	0	0	0	0	0	0	0	0	0	0
INTS3	26.4484	23.4363	40.4866	34.8365	28.9206	30.2053	31.5944	27.4249	20.9389	41.0777	49.9715	44.8481	55.259	49.5509	59.8987	47.5161	41.8718	61.2214
SLC27A3	13.5878	16.4169	24.6389	18.3452	21.4372	14.169	10.0058	15.0548	16.0768	27.6611	25.2072	22.2417	28.2408	16.1626	22.7108	16.5418	25.7977	28.0936
LOC343052	2.27246	0.787642	3.38033	10.274	3.74135	5.24163	1.49277	1.91617	0.762577	1.99669	1.59978	0.347725	1.19343	1.62544	2.0457	0.771885	0.440884	3.083
GATAD2B	2.24629	2.3033	2.79226	2.16627	2.71423	2.7355	2.72004	2.42076	2.67713	3.39693	2.9294	3.67501	3.285	2.77541	3.55596	4.65512	4.53627	4.09474
DENND4B	11.7146	14.5783	15.9166	18.3945	18.8321	17.8201	19.5894	15.9553	12.4266	23.2124	16.7734	17.863	20.4975	16.7031	11.2619	19.3452	20.3502	21.1505
CRTC2	9.99079	12.1121	12.6995	9.98791	17.4925	10.284	10.7257	12.4502	17.6418	22.2844	20.5818	19.4739	23.2729	23.4092	27.2903	19.7302	20.4408	26.3349
SLC39A1	152.928	134.745	146.273	159.009	131.994	134.799	123.793	132.685	156.802	188.763	194.544	172.621	153.32	145.053	177.275	156.926	166.803	133.85
MIR6737	0	0	0	0	0	0	0	0	0	0	0	0	0	0	0	0	0	0
CREB3L4	8.14321	9.45288	10.521	4.31554	7.05383	3.91006	11.2876	13.2233	9.30592	24.4747	18.2605	19.9778	27.5474	21.4831	28.8427	25.8066	19.6488	19.1978
JTB	246.794	271.654	228.437	244.48	267.546	234.076	262.376	273.997	268.456	332.794	299.03	294.445	282.485	298.579	296.07	269.406	345.594	285.291
RAB13	68.2112	84.3137	58.8736	53.8689	50.956	48.6435	56.6618	60.1381	60.9	76.1795	63.5932	67.7755	63.2275	64.2248	63.4798	80.3659	70.6126	58.1393
RPS27	266.792	310.922	242.635	263.84	301.159	335.281	303.163	286.761	238.131	384.856	342.602	368.399	386.13	330.486	372.571	374.191	479.7	359.633
NUP210L	0.0196143	0	0	0	0.0499768	0.00891131	0	0	0	0	0	0	0.0223184	0	0	0	0	0.0266103
MIR5698	0	0	0	0	0	0	0	0	0	0	0	0	0	0	0	0	0	0
TPM3	78.1568	78.4978	72.0872	76.5571	69.8966	72.8674	77.4912	71.5306	71.5162	69.7467	78.0351	76.39	63.9578	67.569	68.7257	68.6605	54.1965	63.5292
MIR190B	0	0	0	0	0	0	0	0	0	0	0	0	0	0	0	0	0	0
C1orf189	0	0	0	0	0.873591	0	0	0	0	0	0	0	0	0	0	0	0	0.232573
C1orf43	134.011	135.701	121.018	143.554	125.583	160.193	141.767	138.949	131.837	107.364	107.639	110.02	119.99	123.763	113.319	122.875	146.142	142.408
UBAP2L	97.6893	95.7523	119.143	120.872	114.17	136.383	102.342	94.6096	119.352	134.736	128.399	129.072	135.442	124.976	132.675	136.32	118.322	129.867
SNORA58B	0	0	0	0	0	0	0	6.06612	0	0	0	0	0	5.69834	0	0	0	0
HAX1	191.918	221.243	198.886	191.971	187.698	232.717	201.743	213.251	203.866	155.542	155.408	130.451	133.281	158.224	145.602	173.395	177.33	159.907
AQP10	0	0	0	0	0	0	0	0	0	0	0	0.0421717	0	0	0	0.04012	0	0
ATP8B2	6.42388	7.76182	7.19936	6.42848	6.0023	6.14266	8.00679	7.89035	4.2412	3.32797	6.57608	6.30826	9.05595	9.1181	10.2469	9.10537	8.36197	9.54572
IL6R-AS1	0	0	0	0	0	0	0	0	0	0	0	0	0	0	0	0	0	0
IL6R	0	0.0879823	0	0	0	0	0	0	0.00958304	0	0.0107221	0	0	0	0	0.1552	0	0
SHE	0	0	0	0	0	0	0	0.0168152	0	0	0	0	0	0	0	0	0	0.44276
TDRD10	0	0	0	0	0	0	0	0.0217421	0	0	0	0	0	0.0942657	0	0	0	0
UBE2Q1	10.3296	9.00556	5.2065	6.63886	6.62529	8.90058	5.73134	8.82762	6.75937	6.23136	8.12782	5.45582	14.7529	9.5867	7.06743	6.60594	8.35488	9.7373
UBE2Q1-AS1	0	0	0	0	0	0	0	0	0	0	0	0	0	0	0	0	0	0
CHRNB2	8.17886	6.92651	5.77269	10.0284	11.4291	9.98363	6.70544	7.29826	5.22302	3.17528	5.21855	4.41695	3.18437	4.24547	4.2878	4.81123	6.57372	6.80471
ADAR	57.6774	52.3617	63.09	86.1185	80.8569	65.6413	77.9653	72.5238	55.229	83.2166	83.4389	80.4112	87.3006	83.2915	95.8261	89.2913	87.5455	89.3775
KCNN3	2.29506	0.872018	2.08428	2.08804	0.808509	0.948038	1.55408	0.969855	1.4059	3.47312	1.19422	2.21551	1.20926	1.14477	1.05037	2.12132	0.820973	1.08793
PMVK	69.1011	80.9367	71.3552	68.0513	81.1669	61.6843	70.0498	66.1605	65.7857	98.9755	96.5189	87.3683	83.3931	72.1614	88.9186	77.2659	93.7007	65.7672
PBXIP1	22.6673	21.0923	24.7399	46.4268	24.4419	40.4901	26.7525	29.6124	46.8507	52.9282	41.7751	38.2378	66.2223	55.4978	69.5117	70.8015	58.9641	68.3805
PYGO2	57.944	56.6911	46.8923	62.4907	66.9651	63.0189	61.8332	58.2595	59.7561	84.413	95.7194	78.9613	71.4681	84.3624	89.7992	80.444	86.9129	76.0136
LOC101928120	6.89966	7.79788	8.38033	6.87988	8.60805	8.4945	10.4849	9.51498	11.1823	5.5339	10.546	8.53048	10.8037	7.76045	9.92858	16.1699	9.66932	13.409
SHC1	8.68647	10.8631	8.67006	7.86787	9.72044	7.86362	12.8486	11.3903	9.20609	19.4074	13.9353	20.2559	23.6183	20.6758	27.7975	23.3534	21.4043	20.1813
CKS1B	264.188	261.87	240.387	226.603	236.082	266.463	252.907	281.594	248.635	328.666	331.993	327.277	298.765	307.45	294.135	311.695	284.782	233.233
MIR4258	0	0	0	0	0	0	0	0	0	0	0	0	0	0	0	0	0	0
FLAD1	34.4888	33.1202	37.7315	44.666	38.7282	48.0286	40.6019	34.2467	49.686	43.3212	41.7447	38.6562	47.3691	46.0044	42.284	39.4935	67.0897	43.4894
LENEP	0	0	0	0.186531	0	0	0	0	0	0.211782	0	0.116793	0	0	0	0	0.222125	0
ZBTB7B	0	0.140913	0.128067	0.0149034	0.0717159	0.166239	0.139155	0.174388	0	0.0507626	0.103035	0.335934	0.0960797	0.08724	0.164694	0.124285	0.0177472	0.171834
DCST2	0.119234	0.358167	0.48827	0	0.0243045	0.0216686	0.514469	0	0	0.258052	1.13486	0	1.50597	0.0492761	0.253704	0.180515	0.661599	0.56617
DCST1	1.20702e-10	2.21091e-08	0	0	2.23189e-09	9.3672e-09	2.61728e-09	8.50396e-10	3.57936e-10	1.21637e-09	9.72638e-10	1.25565e-09	5.67198e-10	0	4.45141e-09	5.98347e-10	5.46279e-09	3.47908e-10
DCST1-AS1	2.89787	2.00226	1.25895	1.11884	2.01161	0.579959	2.84277	2.43065	1.62589	2.48858	4.15177	4.96766	2.1461	1.95048	1.75405	3.08738	2.87386	1.47153
ADAM15	10.9772	12.8888	12.7197	14.3637	13.415	9.91241	12.8446	10.1298	10.0076	14.4095	14.9884	13.1197	8.04212	5.80297	8.82697	6.26762	7.4382	3.19621
EFNA4	23.542	22.7244	26.2564	33.1932	29.4048	26.0696	25.2385	28.5821	27.2195	38.0048	25.2434	27.7433	38.7325	22.7141	42.5548	44.3464	38.0824	29.6117
EFNA3	13.334	15.3222	17.9845	14.2888	23.9765	19.9194	19.0922	13.981	14.2653	28.5909	25.5296	28.6294	39.5745	16.5645	30.5842	26.1551	22.9808	20.5666
EFNA1	4.94342	4.20549	0.591916	1.7319	2.34868	3.30979	2.3722	2.69261	1.74307	1.96635	1.31528	1.13369	1.14191	5.06903	0.751321	0.609607	1.03119	1.7649
SLC50A1	9.09565	6.60804	10.0742	7.45957	10.9082	6.68021	7.13111	7.95291	7.94333	16.2604	15.188	16.7782	12.8398	15.8272	11.2774	17.2561	14.1438	16.9789
DPM3	38.3537	46.8915	29.2812	36.3468	38.6683	35.6018	37.7291	36.7558	34.275	48.3522	48.9453	53.6045	57.5219	49.6662	56.7518	52.04	48.1061	50.2104
KRTCAP2	232.746	274.019	231.763	229.781	194.005	223.752	239.553	220.647	228.878	268.559	273.583	285.16	276.773	247.877	273.533	270.488	299.162	260.178
TRIM46	5.57069	4.61778	5.43644	4.64211	8.6405	7.20551	8.07229	4.93277	4.6313	5.60908	4.69888	5.73242	5.62863	5.23658	9.48904	6.62488	7.48572	4.29505
MUC1	0.659085	0.879919	0.178504	0.565022	0	1.28332	0	0.119665	0.0342288	0.603775	0	0.541074	0	0.194558	0	1.0691	0.633261	0.255476
MIR92B	0	0	0	0	0	0	0	0	0	0	0	0	0	0	0	0	0	0
THBS3	12.821	16.5826	12.9614	25.2572	26.8964	26.3741	24.9654	21.3327	28.1741	11.3785	16.1011	10.2661	20.1805	17.8565	20.4046	17.9311	16.9909	27.6721
MTX1	36.7451	25.7935	39.8371	42.6165	31.041	37.8868	34.4585	30.6011	36.4165	48.8552	58.9515	48.4894	47.4488	46.3251	40.7262	49.8883	60.3225	40.685
GBAP1	14.6757	18.0781	13.3477	15.492	13.7255	22.1228	20.9444	15.3986	19.379	12.6131	13.3444	11.0243	17.7215	9.47601	13.1918	19.7009	9.58521	13.3303
GBA	34.4089	32.5625	41.8056	39.4601	26.7852	32.4461	27.3132	38.579	37.592	30.1761	36.328	35.0055	29.2104	38.1852	34.8821	34.3228	44.1459	31.3951
FAM189B	3.1616	2.53256	3.14424	2.16193	4.27181	4.3092	2.07872	2.72088	3.29045	5.14814	4.0453	5.82192	3.51524	4.55442	4.13241	3.62407	2.41499	3.84809
SCAMP3	254.675	265.025	270.507	257.041	222.182	232.667	208.653	240.402	280.813	256.56	259.974	234.599	213.102	258.534	212.415	217.391	255.937	247.446
CLK2	25.6023	29.3361	26.6859	20.6749	25.1111	22.7527	21.3291	21.4174	20.3575	33.8421	36.5514	35.9946	33.7182	31.9579	35.5861	40.646	32.4553	31.7549
HCN3	17.7957	18.4508	18.9598	27.3451	30.8363	22.7939	30.5695	15.831	22.122	16.2833	12.4164	16.0055	13.6224	12.5783	14.4846	7.25205	13.3437	13.3969
PKLR	1.22989e-09	4.15439e-10	0.148162	3.94314e-10	1.36769e-09	1.45476e-09	0.272532	1.61013e-09	0.170345	0.17688	1.54226e-09	2.25583e-09	0.809708	1.30479e-09	0.0230375	0.176321	5.58242e-10	6.04504e-10
FDPS	561.186	554.96	528.361	545.483	443.632	487.159	438.65	419.184	498.004	456.177	601.352	449.542	425.04	538.057	432.518	313.682	351.312	350.112
RUSC1-AS1	1.29069	1.8696	1.56632	0.701062	1.29966	1.87483	2.15037	0.465509	2.29719	2.13789	0.723117	1.64539	1.35109	1.88731	0.854255	0.923802	0.573473	0.732048
RUSC1	22.589	22.1668	19.0291	19.4655	12.971	14.4269	12.6281	13.0553	10.9539	16.5706	15.4594	12.6875	8.19917	5.81354	7.85035	9.65001	7.31247	6.35488
ASH1L	9.01679	11.6645	14.111	11.4289	11.1395	12.1553	11.863	10.9194	11.9364	10.3434	7.99487	9.70867	13.4096	11.7515	9.0014	12.9269	10.2911	12.5435
MIR555	0	0	0	0	0	0	0	0	0	0	0	0	0	0	0	0	0	0
POU5F1P4	1.86426	1.44001	2.54475	0.394849	0.488582	0.0967984	0.0478802	0.152315	2.96264	0.640431	1.62489	0.565093	1.5455	0.825477	2.1817	1.0752	3.22419	2.38468
ASH1L-AS1	5.97192	8.989	6.09194	13.5788	3.30621	6.96462	6.06006	9.39837	7.66883	5.60444	4.84094	7.24259	13.0753	10.6312	5.95503	6.76006	7.28358	12.2551
MSTO1	12.2174	15.5622	16.7384	10.3935	11.1081	15.3221	13.8768	13.8321	12.9285	13.3565	11.3228	13.4067	11.709	10.2189	9.45119	14.5105	8.6154	10.3729
MSTO2P	17.1307	23.1676	23.7127	16.8331	15.9903	21.783	21.2135	18.7076	20.5524	24.0229	19.6907	22.754	19.2446	14.667	17.0534	22.3846	14.5553	15.5352
YY1AP1	34.7902	28.3678	28.135	26.1665	29.7458	30.9938	34.8576	31.2603	33.1524	35.0734	39.4635	31.9868	35.5132	39.0065	25.2224	40.9648	29.7249	38.6417
SCARNA26A	0	0	0	0.416103	0	0	0	0.747274	0	0.942271	0	0	0	0.404852	0	0.492744	0	0
DAP3	97.7038	80.1663	90.3026	89.9524	84.5029	96.0848	78.8923	90.5394	91.6589	91.2268	109.999	104.708	87.7844	85.4071	80.1256	93.1469	83.5904	75.2897
MSTO2P (2)	16.2223	18.3714	23.7626	17.8873	14.0141	23.6048	21.9383	16.4446	18.6991	15.4717	15.7746	19.1254	12.6357	10.9029	14.4546	14.202	9.48793	13.3732
GON4L	8.29362	10.3053	13.4043	14.7245	14.2171	11.9959	13.6608	13.7649	12.3376	10.7981	12.352	17.2207	15.3169	19.6251	16.923	20.3772	14.1175	19.7494
SCARNA26B	0	0	0	0	0	0	8.70207	0	0	0	0	0	0	0	0	0	0	0
SYT11	227.837	248.547	257.515	282.362	277.295	280.815	252.321	260.306	240.366	285.606	222.167	232.665	335.032	319.804	310.698	298.105	318.66	323.917
RIT1	18.0572	21.2456	24.0785	12.321	15.4307	19.9216	15.7331	16.1224	15.8061	21.691	16.023	17.369	22.1728	24.7709	30.0863	21.4239	22.7503	22.9012
KHDC4	9.87727	9.77304	7.95573	12.9151	10.1065	15.932	13.7472	12.2748	11.1972	13.7733	11.4108	15.5273	10.2193	13.4054	15.8972	16.0008	14.274	14.0082
SNORA80E	0	0	0	0	0	3.13016	0	0	0	0	0	0	0	0	0	0	1.08604	0
SCARNA4	0	0	0	0	0	0	0	0	0	0	0	0	0	0	0	0	0	0
RXFP4	1.00673	0	0	0	0	0	1.08595	0	0.109795	0	0	0	0	0.676085	0	0	0	0
ARHGEF2	4.07964	4.30376	4.39204	7.52199	7.20213	7.48016	6.2976	5.86778	4.58172	4.40882	2.94837	3.83222	6.6868	4.70423	5.94205	7.13837	9.49325	7.79149
MIR6738	0	0	0	0	0	0	0	0	0	0	0	0	0	0	0	0	0	0
SSR2	345.853	362.384	379.318	392.143	379.977	411.265	374.024	423.485	367.71	442.067	427.107	395.685	490.689	483.277	472.275	493.45	634.819	513.993
UBQLN4	25.8877	21.8496	23.6222	28.0971	27.476	21.7889	25.7172	25.2978	22.1564	22.7807	26.5782	27.2582	27.0287	20.0495	18.521	26.9513	26.7466	24.8744
LAMTOR2	187.288	194.146	188.279	146.936	168.608	171.411	166.604	159.467	171.601	172.022	183.366	175.466	210.024	148.605	165.188	161.265	192.814	174.104
RAB25	1.15371	0	0	0.388747	0	0.190605	0.848524	0.0499872	1.20106	3.65709	2.43167	0	2.26751	4.28033	1.06005	0	0.991989	0.640316
MEX3A	8.62089	9.89402	8.50716	11.771	13.0234	11.937	14.4839	12.2385	12.1797	11.3335	12.4526	13.4869	18.3839	14.3596	16.1645	14.465	16.5336	15.258
LMNA	15.1523	17.5012	17.7476	15.2276	20.5216	17.6765	19.1295	21.5911	19.9208	22.5618	27.7256	22.7411	29.3646	25.3269	25.018	23.6474	33.5014	32.9329
SEMA4A	1.49531	0.0499082	0.963861	1.70669	2.25214	1.32852	1.43376	0.475108	0.83352	4.29496	4.27776	3.39312	0	2.33454	2.33323	0.628839	2.8914	3.62903
SLC25A44	30.6153	32.6111	34.6108	33.9711	34.0087	38.8553	39.528	35.9766	40.0278	49.4737	50.4366	39.4034	44.1995	50.3182	41.8877	51.9949	57.6983	53.8282
PMF1	200.591	189.258	173.386	181.584	158.616	188.955	180.668	172.687	205.599	247.526	280.717	243.473	228.234	239.793	258.468	211.395	248.989	226.444
PMF1-BGLAP	135.489	132.172	128.545	134.042	116.069	122.88	133.445	125.428	134.903	162.492	180.457	165.646	151.86	151.873	156.944	144.246	161.479	165.633
BGLAP	0.133979	0.0676854	0.155999	0.147566	0.576902	5.2498e-09	7.4728e-09	0.274409	0.0786053	2.07785e-08	0.166273	0.186202	5.61824e-09	0.212157	0.145261	0.360094	0.446199	1.38018e-08
PAQR6	1.6631	4.30624	3.39425	4.65256	3.83607	2.89088	3.89873	2.67101	3.84412	4.37658	5.34687	4.79052	7.1987	3.93533	5.3776	1.67129	6.48172	6.59821
SMG5	62.8806	60.5493	79.7196	75.3895	84.1568	80.3243	76.3049	66.662	68.8416	88.1698	98.2946	83.5973	83.6672	78.2533	83.1473	80.9249	98.5641	90.6308
TMEM79	6.17553	3.63486	7.10731	3.98031	7.83049	8.21288	8.90962	8.13061	6.91377	6.08614	11.3643	9.44446	11.3826	7.40805	8.06678	8.08767	8.2253	6.1405
GLMP	3.64625	4.80556	1.5598	2.44223	2.09633	1.81234	3.69787	3.9509	3.12694	12.5153	19.3184	18.6393	18.2625	17.9346	18.1361	17.929	15.8775	14.7135
VHLL	0	0	0	0	0	0	0	0	0	0	0.0694185	0	0	0	0	0	0	0
CCT3	530.71	496.577	533.347	558.865	510.474	573.132	552.992	528.344	534.229	584.482	661.247	597.159	534.669	587.125	548.23	600.706	593.419	626.563
TSACC	1.39938	1.24551	2.53511	1.97592	1.21494	1.93088	2.7022	0.494033	1.63923	1.1217	1.64434	2.19945	1.8282	2.46323	0.827103	5.49266	2.35297	3.79702
RHBG	0	0	0	0	0	0	0	0	0	0	0	0	0	0	0	0	0	0
C1orf61	36.3761	25.9405	41.9839	13.1198	21.2088	11.2279	17.5458	7.01162	7.49463	0	0.118105	0	0.367105	0.0666661	0.274591	0.488441	0	0
MIR9-1	0	0	0	0	0	0	0	0	0	0	0	0	0	0	0	0	0	0
MEF2D	1.75293	1.69828	1.86464	1.74597	3.63108	2.59154	2.29119	1.99604	1.44674	2.97349	3.89644	3.36759	3.46629	2.29078	4.00202	2.46258	3.96709	3.47083
IQGAP3	9.97722	13.6788	7.84624	7.52816	8.93672	8.40771	12.4785	12.4822	6.88973	13.8129	11.2498	10.1779	11.2763	13.8467	18.3562	16.5574	6.10954	12.7289
TTC24	0	0	0	0	0	0.0179201	0	0	0	0	0	0	0	0	0	0	0	0
NAXE	259.663	265.069	215.872	187.445	239.369	217.45	189.634	247.733	242.788	240.102	241.266	302.211	211.922	211.79	214.219	192.458	216.666	160.466
GPATCH4	44.355	34.0934	36.2498	26.2781	30.5285	34.9766	32.0269	33.859	28.7121	52.7512	44.1287	58.2887	34.8447	31.0304	21.131	34.2443	32.0352	31.1591
LOC101928177	0	0	0	0	0	1.22532	0	0	0.32682	0	0	0	0	0	0	0	0	0
HAPLN2	0	0.28005	0.357917	0.703447	0	0.349442	0.69139	0.333248	0	0.294249	0.0853217	0.0927267	0.556932	0	0.706697	0.441077	0	0.0474308
BCAN	7.72216	4.94621	17.365	4.94761	4.32187	1.21678	3.35708	2.09902	1.24949	0.0536693	0.962262	0.0789265	0.474046	0.461177	0.221613	0.131402	0	0.625764
NES	127.496	130.295	103.801	128.027	98.975	77.9781	79.1224	78.978	51.4555	77.0319	69.5054	71.1687	62.4202	56.6131	45.4221	50.2373	77.7301	48.0416
CRABP2	12.819	12.2473	12.9414	9.55927	17.039	28.6348	11.5232	15.3757	26.7379	588.328	654.696	624.852	821.271	684.621	903.784	788.155	554.148	608.913
ISG20L2	33.7423	37.2718	33.7057	30.7427	35.9701	29.2632	33.2962	29.3726	38.0325	37.2523	44.4921	42.5792	39.6716	43.9298	46.4522	37.228	50.1808	44.4889
RRNAD1	5.28686	7.95369	5.52715	3.05246	7.57519	3.31118	3.13999	6.18384	5.83439	5.67778	6.49403	6.22098	11.0415	7.75893	8.82632	6.7581	5.62733	8.06383
MRPL24	148.33	124.613	116.671	90.7339	102.604	103.942	106.821	122.613	110.649	85.6183	69.354	92.9604	68.0915	71.4789	66.3058	66.5137	75.7529	67.2706
HDGF	91.5279	91.4747	77.893	121.945	116.953	109.644	110.776	99.1037	101.445	107.502	109.265	92.2482	116.566	99.9765	101.375	113.247	109.901	102.674
PRCC	145.428	138.351	134.982	161.514	162.199	154.574	142.994	152.787	156.855	181.467	181.51	184.569	171.956	184.219	204.214	195.781	196.435	191.386
SH2D2A	0	0	0	0	0	0	0	0	0	0.0321999	0	0.0355151	0	0.110677	0	0	0	0
NTRK1	0.343246	2.38562	0	0.705611	2.42826	1.17418	4.93677	0.769841	3.91965	2.25774	0.566671	0.455195	0.918984	0.542382	0.644428	0	0.66202	1.56138
INSRR	0	0	0	0	0	0	0	0.0105742	0.16938	0	0	0	0	0	0	0.0699785	0	0
PEAR1	0	0	0.0126578	0.0235682	0.0680471	0	0.0200055	0.0212137	0.0121359	0.0267587	0.0135784	0.0147569	0.0126617	0.0229936	0	0	0.827933	0.0301932
LRRC71	0	0	0	0	0	0	0	0	0	0	0	0	0	0	0	0	0	0
ARHGEF11	10.1651	14.3069	13.9758	16.6667	17.1779	15.0875	18.0251	16.1073	12.9794	17.9486	20.9009	18.2004	23.5172	18.1647	17.5805	18.4926	19.0656	22.0954
MIR765	0	0	0	0	0	0	0	0	0	0	0	0	0	0	0	0	0	0
ETV3L	0.116713	0.292162	0.232335	0.0617995	0.0743458	0.251874	0.249173	0.0556256	0.0954668	0.157872	0.249232	0.0773895	0.149405	0.46727	0.139691	0.110437	0.165582	0.890677
ETV3	3.0977	4.27838	5.04991	4.15301	4.9514	6.52136	3.2419	3.24456	3.25072	6.68576	7.48845	7.97716	7.68992	8.16399	7.15166	7.91852	7.79014	7.25067
CYCSP52	2.23303	0	2.11675	0	0	0	0	0	0	0	0	0.493553	0	0	1.38582	5.86925	0	0
FCRL5	0.0107123	0	0.0243707	0	0	0.00973376	0	0.0102109	0.0116829	0	0	0	0	0.033203	0	0.0135149	0	0
FCRL4	0	0	0	0	0	0	0	0	0	0	0	0	0	0	0	0	0	0
FCRL3	0.0495581	0.0372167	0.056373	0	0.0252546	0.0337734	0.0445483	0.035429	0.0405365	0.0893797	0.075591	0	0.0140976	0.0384017	0.0263621	0.0312619	0.0624964	0
FCRL2	0.0668431	0.11155	0	0	0.0227086	0.0404916	0.0400573	0.0212383	0.0243	0	0.0815647	0	0	0.0920811	0.0711136	0.0281103	0.0842941	0.0302282
FCRL1	0.110579	0.092269	0.230607	0	0.112702	0.133971	0.132535	0.105404	0.140699	0.0664779	0.2024	0	0.0209707	0.13329	0.117644	0.0930066	0.116207	0.0750104
CD5L	0	0	0	0	0	0	0	0	0	0	0	0	0	0	0	0	0	0
LOC105371458	0	0	0	0	0	0	0	0	0	0	0	0	0	0	0	0	0	0
KIRREL1	8.9479	5.45104	5.68914	3.4216	5.51839	5.98565	5.47056	9.3026	5.96946	18.9095	13.1059	19.0955	18.6339	18.1313	21.9586	17.7105	18.0376	13.1752
KIRREL1-IT1	0.113928	0	0.863965	0	0	0	0	0	0.248503	0	0.18536	0.251809	0	0.078472	0.646437	0	0.718359	0.103043
LINC01704	0	0	0	0	0	0	0	0	0	0	0	0	0	0	0	0	0	0
CD1D	0	0	0	0	0	0.36025	0	0.014535	0	0.0366686	0.409355	0	0	0.0315091	0.373126	0.0192381	0.519201	0
CD1A	1.07165	0	0	0	0	0	0.0275235	0.0291857	0	0	0	0	0	0	0	0	0	0
CD1C	0.0472445	0.0236529	0.134353	0	0.120378	0.0643935	0.0424687	0	0.103051	0.142012	0.0576498	0	0.026879	0	0.0251315	0.0894075	0	0.416622
CD1B	0	0	0	0	0	0	0	0	0	0	0	0	0	0	0	0	0	0
CD1E	0	0	0	0	0	0	0	0	0	0	0	0	0	0	0	0	0	0
OR10T2	0	0	0	0	0	0	0	0	0	0	0	0	0	0	0	0	0	0
OR10K2	0	0	0	0	0	0	0	0	0	0	0	0	0	0	0	0	0	0
OR10K1	0	0	0	0	0	0	0	0	0	0	0	0	0	0	0	0	0	0
OR10R2	0	0	0	0	0	0	0	0	0	0	0	0	0	0	0	0	0	0
OR6Y1	0	0	0	0	0	0	0	0	0	0	0	0	0	0	0	0	0	0
OR6P1	0	0	0	0	0	0	0	0	0	0	0	0	0	0	0	0	0	0
OR10X1	0	0	0	0	0	0	0	0	0	0	0	0	0	0	0	0	0	0
OR10Z1	0	0	0	0	0	0	0	0	0	0	0	0	0	0	0	0	0	0
SPTA1	0	0	0	0	0	0	0	0	0	0	0	0	0	0	0	0	0	0
OR6K2	0	0	0	0	0	0	0	0	0	0	0	0	0	0	0	0	0	0
OR6K3	0	0	0	0	0	0	0	0	0	0	0	0	0	0	0	0	0	0
[truncated: 27,676 more rows]
